# Supplementary material for: Contact Patterns in a High School: A Comparison between Data Collected Using Wearable Sensors, Contact Diaries and Friendship Surveys
Source: PLoS One. 2015 Sep 1;10(9):e0136497. doi: 10.1371/journal.pone.0136497 (PMC4556655; doi:10.1371/journal.pone.0136497)
Supplement: S1 Dataset — The file contains a tab-separated list representing the active contacts during 20-second intervals of the data collection. Each line has the form “t i j Ci Cj”, where i and j are the anonymous IDs of the persons in contact, Ci and Cj are their classes, and the interval during which this contact was active is [t −20s, t]. If multiple contacts are active in a given interval, multiple lines start with the same value of t. Time is measured in seconds. (CSV) [file pone.0136497.s002.csv]

1385982020 454 640 MP MP
1385982020 1 939 2BIO3 2BIO3
1385982020 185 258 PC* PC*
1385982020 55 170 2BIO3 2BIO3
1385982020 9 453 PC PC
1385982020 9 45 PC PC
1385982020 14 190 PC* PC*
1385982020 400 637 2BIO1 2BIO1
1385982020 255 275 2BIO3 2BIO3
1385982020 176 533 PC* PC*
1385982020 116 533 PC* PC*
1385982020 151 866 MP MP
1385982020 280 484 MP*1 MP*1
1385982020 243 687 MP MP
1385982020 54 866 MP MP
1385982020 364 374 2BIO3 2BIO3
1385982020 295 441 2BIO2 2BIO2
1385982020 101 425 2BIO3 2BIO3
1385982020 47 241 PSI* PSI*
1385982020 116 176 PC* PC*
1385982020 179 202 2BIO3 2BIO3
1385982020 63 179 2BIO3 2BIO3
1385982020 564 577 MP MP
1385982020 265 494 2BIO3 2BIO3
1385982020 443 637 2BIO1 2BIO1
1385982020 209 843 PC* PC*
1385982020 222 843 PC* PC*
1385982020 205 894 2BIO3 2BIO3
1385982020 1359 1383 MP*2 MP*2
1385982020 376 638 MP*1 MP*1
1385982020 1238 1260 MP*2 MP*2
1385982020 487 984 2BIO1 2BIO1
1385982020 226 353 2BIO2 2BIO2
1385982020 1342 1518 MP*2 MP*2
1385982020 122 255 2BIO3 2BIO3
1385982040 454 640 MP MP
1385982040 1 939 2BIO3 2BIO3
1385982040 185 258 PC* PC*
1385982040 1067 1324 MP*2 MP*2
1385982040 70 132 2BIO3 2BIO3
1385982040 9 453 PC PC
1385982040 9 45 PC PC
1385982040 55 779 2BIO3 2BIO3
1385982040 279 908 MP*1 MP*1
1385982040 14 190 PC* PC*
1385982040 176 533 PC* PC*
1385982040 116 533 PC* PC*
1385982040 279 510 MP*1 MP*1
1385982040 280 484 MP*1 MP*1
1385982040 243 687 MP MP
1385982040 202 545 2BIO3 2BIO3
1385982040 101 425 2BIO3 2BIO3
1385982040 55 170 2BIO3 2BIO3
1385982040 47 241 PSI* PSI*
1385982040 116 176 PC* PC*
1385982040 564 577 MP MP
1385982040 265 494 2BIO3 2BIO3
1385982040 443 637 2BIO1 2BIO1
1385982040 1342 1518 MP*2 MP*2
1385982040 577 634 MP MP
1385982040 209 843 PC* PC*
1385982040 222 843 PC* PC*
1385982040 1332 1401 MP*2 MP*2
1385982040 55 202 2BIO3 2BIO3
1385982040 582 605 MP MP
1385982040 205 894 2BIO3 2BIO3
1385982040 1359 1383 MP*2 MP*2
1385982040 1238 1260 MP*2 MP*2
1385982040 487 984 2BIO1 2BIO1
1385982040 54 866 MP MP
1385982040 252 374 2BIO3 2BIO3
1385982040 122 255 2BIO3 2BIO3
1385982060 454 640 MP MP
1385982060 1 939 2BIO3 2BIO3
1385982060 1 55 2BIO3 2BIO3
1385982060 185 258 PC* PC*
1385982060 3 884 2BIO2 2BIO2
1385982060 70 132 2BIO3 2BIO3
1385982060 9 453 PC PC
1385982060 9 45 PC PC
1385982060 55 779 2BIO3 2BIO3
1385982060 14 190 PC* PC*
1385982060 400 637 2BIO1 2BIO1
1385982060 176 533 PC* PC*
1385982060 116 533 PC* PC*
1385982060 151 866 MP MP
1385982060 280 484 MP*1 MP*1
1385982060 243 687 MP MP
1385982060 353 884 2BIO2 2BIO2
1385982060 339 884 2BIO2 2BIO2
1385982060 202 545 2BIO3 2BIO3
1385982060 101 425 2BIO3 2BIO3
1385982060 55 170 2BIO3 2BIO3
1385982060 47 241 PSI* PSI*
1385982060 116 176 PC* PC*
1385982060 691 869 MP MP
1385982060 265 494 2BIO3 2BIO3
1385982060 72 954 2BIO1 2BIO1
1385982060 443 637 2BIO1 2BIO1
1385982060 279 510 MP*1 MP*1
1385982060 577 634 MP MP
1385982060 55 202 2BIO3 2BIO3
1385982060 209 843 PC* PC*
1385982060 222 843 PC* PC*
1385982060 1359 1383 MP*2 MP*2
1385982060 209 222 PC* PC*
1385982060 376 638 MP*1 MP*1
1385982060 1238 1260 MP*2 MP*2
1385982060 487 984 2BIO1 2BIO1
1385982060 54 866 MP MP
1385982060 1342 1518 MP*2 MP*2
1385982060 252 374 2BIO3 2BIO3
1385982060 122 255 2BIO3 2BIO3
1385982080 454 640 MP MP
1385982080 1 939 2BIO3 2BIO3
1385982080 1 55 2BIO3 2BIO3
1385982080 185 258 PC* PC*
1385982080 70 132 2BIO3 2BIO3
1385982080 9 453 PC PC
1385982080 55 779 2BIO3 2BIO3
1385982080 14 190 PC* PC*
1385982080 400 443 2BIO1 2BIO1
1385982080 400 637 2BIO1 2BIO1
1385982080 265 494 2BIO3 2BIO3
1385982080 151 866 MP MP
1385982080 280 484 MP*1 MP*1
1385982080 54 866 MP MP
1385982080 160 226 2BIO2 2BIO2
1385982080 116 176 PC* PC*
1385982080 116 533 PC* PC*
1385982080 295 441 2BIO2 2BIO2
1385982080 101 425 2BIO3 2BIO3
1385982080 55 170 2BIO3 2BIO3
1385982080 45 453 PC PC
1385982080 47 241 PSI* PSI*
1385982080 176 533 PC* PC*
1385982080 72 954 2BIO1 2BIO1
1385982080 443 637 2BIO1 2BIO1
1385982080 117 364 2BIO3 2BIO3
1385982080 55 202 2BIO3 2BIO3
1385982080 209 843 PC* PC*
1385982080 222 843 PC* PC*
1385982080 205 894 2BIO3 2BIO3
1385982080 1359 1383 MP*2 MP*2
1385982080 209 222 PC* PC*
1385982080 339 884 2BIO2 2BIO2
1385982080 1238 1260 MP*2 MP*2
1385982080 487 984 2BIO1 2BIO1
1385982080 346 374 2BIO3 2BIO3
1385982080 376 638 MP*1 MP*1
1385982080 252 374 2BIO3 2BIO3
1385982080 1342 1518 MP*2 MP*2
1385982080 111 124 2BIO1 2BIO1
1385982100 454 640 MP MP
1385982100 1 939 2BIO3 2BIO3
1385982100 185 258 PC* PC*
1385982100 70 132 2BIO3 2BIO3
1385982100 55 170 2BIO3 2BIO3
1385982100 55 779 2BIO3 2BIO3
1385982100 9 453 PC PC
1385982100 9 45 PC PC
1385982100 14 190 PC* PC*
1385982100 276 621 PC* PC*
1385982100 176 533 PC* PC*
1385982100 116 533 PC* PC*
1385982100 151 866 MP MP
1385982100 280 484 MP*1 MP*1
1385982100 634 687 MP MP
1385982100 243 687 MP MP
1385982100 117 364 2BIO3 2BIO3
1385982100 116 176 PC* PC*
1385982100 295 441 2BIO2 2BIO2
1385982100 101 425 2BIO3 2BIO3
1385982100 47 241 PSI* PSI*
1385982100 39 871 2BIO3 2BIO3
1385982100 577 694 MP MP
1385982100 243 694 MP MP
1385982100 265 494 2BIO3 2BIO3
1385982100 443 637 2BIO1 2BIO1
1385982100 279 510 MP*1 MP*1
1385982100 487 984 2BIO1 2BIO1
1385982100 209 843 PC* PC*
1385982100 222 843 PC* PC*
1385982100 205 894 2BIO3 2BIO3
1385982100 1359 1383 MP*2 MP*2
1385982100 209 222 PC* PC*
1385982100 339 884 2BIO2 2BIO2
1385982100 1238 1260 MP*2 MP*2
1385982100 54 866 MP MP
1385982100 376 638 MP*1 MP*1
1385982100 252 374 2BIO3 2BIO3
1385982100 1342 1518 MP*2 MP*2
1385982100 111 124 2BIO1 2BIO1
1385982120 454 640 MP MP
1385982120 1 778 2BIO3 2BIO3
1385982120 1 939 2BIO3 2BIO3
1385982120 185 258 PC* PC*
1385982120 70 132 2BIO3 2BIO3
1385982120 513 638 MP*1 MP*1
1385982120 9 453 PC PC
1385982120 9 45 PC PC
1385982120 236 908 MP*1 MP*1
1385982120 14 190 PC* PC*
1385982120 255 275 2BIO3 2BIO3
1385982120 276 621 PC* PC*
1385982120 265 494 2BIO3 2BIO3
1385982120 151 866 MP MP
1385982120 280 484 MP*1 MP*1
1385982120 160 226 2BIO2 2BIO2
1385982120 202 545 2BIO3 2BIO3
1385982120 116 176 PC* PC*
1385982120 116 533 PC* PC*
1385982120 55 170 2BIO3 2BIO3
1385982120 45 453 PC PC
1385982120 47 241 PSI* PSI*
1385982120 176 533 PC* PC*
1385982120 443 637 2BIO1 2BIO1
1385982120 117 364 2BIO3 2BIO3
1385982120 209 843 PC* PC*
1385982120 222 843 PC* PC*
1385982120 54 866 MP MP
1385982120 1359 1383 MP*2 MP*2
1385982120 339 884 2BIO2 2BIO2
1385982120 1238 1260 MP*2 MP*2
1385982120 487 984 2BIO1 2BIO1
1385982120 252 374 2BIO3 2BIO3
1385982120 1342 1518 MP*2 MP*2
1385982120 111 124 2BIO1 2BIO1
1385982120 376 638 MP*1 MP*1
1385982140 454 640 MP MP
1385982140 1 778 2BIO3 2BIO3
1385982140 1 939 2BIO3 2BIO3
1385982140 185 258 PC* PC*
1385982140 70 132 2BIO3 2BIO3
1385982140 55 170 2BIO3 2BIO3
1385982140 55 779 2BIO3 2BIO3
1385982140 376 513 MP*1 MP*1
1385982140 513 638 MP*1 MP*1
1385982140 9 453 PC PC
1385982140 9 45 PC PC
1385982140 779 883 2BIO3 2BIO3
1385982140 236 908 MP*1 MP*1
1385982140 14 190 PC* PC*
1385982140 255 275 2BIO3 2BIO3
1385982140 176 533 PC* PC*
1385982140 116 533 PC* PC*
1385982140 151 866 MP MP
1385982140 280 484 MP*1 MP*1
1385982140 634 687 MP MP
1385982140 243 687 MP MP
1385982140 160 226 2BIO2 2BIO2
1385982140 202 545 2BIO3 2BIO3
1385982140 1594 1828 MP*2 MP*2
1385982140 116 176 PC* PC*
1385982140 295 441 2BIO2 2BIO2
1385982140 101 425 2BIO3 2BIO3
1385982140 47 241 PSI* PSI*
1385982140 564 577 MP MP
1385982140 564 634 MP MP
1385982140 265 494 2BIO3 2BIO3
1385982140 443 637 2BIO1 2BIO1
1385982140 117 364 2BIO3 2BIO3
1385982140 117 494 2BIO3 2BIO3
1385982140 577 634 MP MP
1385982140 209 843 PC* PC*
1385982140 222 843 PC* PC*
1385982140 1359 1383 MP*2 MP*2
1385982140 339 884 2BIO2 2BIO2
1385982140 1238 1260 MP*2 MP*2
1385982140 487 984 2BIO1 2BIO1
1385982140 346 374 2BIO3 2BIO3
1385982140 54 866 MP MP
1385982140 1342 1518 MP*2 MP*2
1385982140 111 124 2BIO1 2BIO1
1385982140 376 638 MP*1 MP*1
1385982160 454 640 MP MP
1385982160 1 778 2BIO3 2BIO3
1385982160 1 939 2BIO3 2BIO3
1385982160 185 258 PC* PC*
1385982160 70 132 2BIO3 2BIO3
1385982160 376 513 MP*1 MP*1
1385982160 513 638 MP*1 MP*1
1385982160 265 494 2BIO3 2BIO3
1385982160 55 779 2BIO3 2BIO3
1385982160 236 908 MP*1 MP*1
1385982160 14 190 PC* PC*
1385982160 176 533 PC* PC*
1385982160 116 533 PC* PC*
1385982160 279 510 MP*1 MP*1
1385982160 280 484 MP*1 MP*1
1385982160 243 687 MP MP
1385982160 160 226 2BIO2 2BIO2
1385982160 202 545 2BIO3 2BIO3
1385982160 116 176 PC* PC*
1385982160 295 441 2BIO2 2BIO2
1385982160 101 425 2BIO3 2BIO3
1385982160 1214 1518 MP*2 MP*2
1385982160 47 241 PSI* PSI*
1385982160 243 634 MP MP
1385982160 54 866 MP MP
1385982160 55 883 2BIO3 2BIO3
1385982160 443 637 2BIO1 2BIO1
1385982160 1342 1518 MP*2 MP*2
1385982160 577 634 MP MP
1385982160 196 252 2BIO3 2BIO3
1385982160 209 843 PC* PC*
1385982160 222 843 PC* PC*
1385982160 376 638 MP*1 MP*1
1385982160 339 884 2BIO2 2BIO2
1385982160 1238 1260 MP*2 MP*2
1385982160 487 984 2BIO1 2BIO1
1385982160 346 374 2BIO3 2BIO3
1385982160 252 374 2BIO3 2BIO3
1385982160 117 364 2BIO3 2BIO3
1385982160 111 124 2BIO1 2BIO1
1385982160 117 494 2BIO3 2BIO3
1385982160 122 374 2BIO3 2BIO3
1385982180 454 640 MP MP
1385982180 1 778 2BIO3 2BIO3
1385982180 1 939 2BIO3 2BIO3
1385982180 185 258 PC* PC*
1385982180 70 132 2BIO3 2BIO3
1385982180 513 638 MP*1 MP*1
1385982180 196 265 2BIO3 2BIO3
1385982180 265 494 2BIO3 2BIO3
1385982180 55 779 2BIO3 2BIO3
1385982180 236 908 MP*1 MP*1
1385982180 14 190 PC* PC*
1385982180 276 621 PC* PC*
1385982180 117 494 2BIO3 2BIO3
1385982180 280 484 MP*1 MP*1
1385982180 160 226 2BIO2 2BIO2
1385982180 202 545 2BIO3 2BIO3
1385982180 1594 1828 MP*2 MP*2
1385982180 116 176 PC* PC*
1385982180 116 533 PC* PC*
1385982180 295 441 2BIO2 2BIO2
1385982180 101 425 2BIO3 2BIO3
1385982180 45 453 PC PC
1385982180 47 241 PSI* PSI*
1385982180 176 533 PC* PC*
1385982180 54 866 MP MP
1385982180 111 124 2BIO1 2BIO1
1385982180 72 954 2BIO1 2BIO1
1385982180 443 637 2BIO1 2BIO1
1385982180 1342 1518 MP*2 MP*2
1385982180 201 245 MP MP
1385982180 196 252 2BIO3 2BIO3
1385982180 209 843 PC* PC*
1385982180 222 843 PC* PC*
1385982180 339 884 2BIO2 2BIO2
1385982180 1238 1260 MP*2 MP*2
1385982180 487 984 2BIO1 2BIO1
1385982180 346 374 2BIO3 2BIO3
1385982180 252 374 2BIO3 2BIO3
1385982180 1214 1518 MP*2 MP*2
1385982180 117 364 2BIO3 2BIO3
1385982180 243 634 MP MP
1385982180 376 638 MP*1 MP*1
1385982200 1 778 2BIO3 2BIO3
1385982200 1 939 2BIO3 2BIO3
1385982200 185 258 PC* PC*
1385982200 70 132 2BIO3 2BIO3
1385982200 390 938 PC* PC*
1385982200 513 638 MP*1 MP*1
1385982200 265 494 2BIO3 2BIO3
1385982200 236 908 MP*1 MP*1
1385982200 14 923 PC* PC*
1385982200 14 190 PC* PC*
1385982200 106 272 2BIO3 2BIO3
1385982200 54 866 MP MP
1385982200 276 621 PC* PC*
1385982200 176 533 PC* PC*
1385982200 116 533 PC* PC*
1385982200 280 484 MP*1 MP*1
1385982200 160 226 2BIO2 2BIO2
1385982200 202 545 2BIO3 2BIO3
1385982200 1594 1828 MP*2 MP*2
1385982200 295 441 2BIO2 2BIO2
1385982200 101 425 2BIO3 2BIO3
1385982200 374 425 2BIO3 2BIO3
1385982200 47 241 PSI* PSI*
1385982200 116 176 PC* PC*
1385982200 564 577 MP MP
1385982200 564 753 MP MP
1385982200 55 170 2BIO3 2BIO3
1385982200 72 954 2BIO1 2BIO1
1385982200 443 637 2BIO1 2BIO1
1385982200 117 364 2BIO3 2BIO3
1385982200 117 494 2BIO3 2BIO3
1385982200 577 753 MP MP
1385982200 196 252 2BIO3 2BIO3
1385982200 209 843 PC* PC*
1385982200 222 843 PC* PC*
1385982200 205 894 2BIO3 2BIO3
1385982200 1359 1383 MP*2 MP*2
1385982200 1238 1260 MP*2 MP*2
1385982200 487 984 2BIO1 2BIO1
1385982200 111 124 2BIO1 2BIO1
1385982200 1342 1518 MP*2 MP*2
1385982220 1 778 2BIO3 2BIO3
1385982220 1 939 2BIO3 2BIO3
1385982220 185 258 PC* PC*
1385982220 70 132 2BIO3 2BIO3
1385982220 513 638 MP*1 MP*1
1385982220 265 494 2BIO3 2BIO3
1385982220 55 779 2BIO3 2BIO3
1385982220 236 908 MP*1 MP*1
1385982220 14 190 PC* PC*
1385982220 486 531 2BIO1 2BIO1
1385982220 276 621 PC* PC*
1385982220 176 533 PC* PC*
1385982220 116 533 PC* PC*
1385982220 254 382 PC* PC*
1385982220 280 484 MP*1 MP*1
1385982220 634 687 MP MP
1385982220 243 687 MP MP
1385982220 687 694 MP MP
1385982220 160 226 2BIO2 2BIO2
1385982220 202 545 2BIO3 2BIO3
1385982220 1594 1828 MP*2 MP*2
1385982220 116 176 PC* PC*
1385982220 196 425 2BIO3 2BIO3
1385982220 101 425 2BIO3 2BIO3
1385982220 374 425 2BIO3 2BIO3
1385982220 55 170 2BIO3 2BIO3
1385982220 47 241 PSI* PSI*
1385982220 564 577 MP MP
1385982220 564 634 MP MP
1385982220 564 694 MP MP
1385982220 243 694 MP MP
1385982220 72 954 2BIO1 2BIO1
1385982220 443 637 2BIO1 2BIO1
1385982220 117 364 2BIO3 2BIO3
1385982220 117 494 2BIO3 2BIO3
1385982220 196 252 2BIO3 2BIO3
1385982220 54 866 MP MP
1385982220 209 843 PC* PC*
1385982220 222 843 PC* PC*
1385982220 1359 1383 MP*2 MP*2
1385982220 339 884 2BIO2 2BIO2
1385982220 1238 1260 MP*2 MP*2
1385982220 487 984 2BIO1 2BIO1
1385982220 1342 1518 MP*2 MP*2
1385982220 111 124 2BIO1 2BIO1
1385982240 1 778 2BIO3 2BIO3
1385982240 1 939 2BIO3 2BIO3
1385982240 185 258 PC* PC*
1385982240 70 132 2BIO3 2BIO3
1385982240 376 513 MP*1 MP*1
1385982240 117 265 2BIO3 2BIO3
1385982240 265 494 2BIO3 2BIO3
1385982240 55 779 2BIO3 2BIO3
1385982240 236 908 MP*1 MP*1
1385982240 14 190 PC* PC*
1385982240 255 275 2BIO3 2BIO3
1385982240 276 621 PC* PC*
1385982240 176 533 PC* PC*
1385982240 116 533 PC* PC*
1385982240 151 866 MP MP
1385982240 280 484 MP*1 MP*1
1385982240 243 687 MP MP
1385982240 687 694 MP MP
1385982240 54 866 MP MP
1385982240 160 226 2BIO2 2BIO2
1385982240 202 545 2BIO3 2BIO3
1385982240 1594 1828 MP*2 MP*2
1385982240 116 176 PC* PC*
1385982240 196 425 2BIO3 2BIO3
1385982240 101 425 2BIO3 2BIO3
1385982240 374 425 2BIO3 2BIO3
1385982240 55 170 2BIO3 2BIO3
1385982240 47 241 PSI* PSI*
1385982240 564 577 MP MP
1385982240 564 694 MP MP
1385982240 577 694 MP MP
1385982240 243 694 MP MP
1385982240 55 202 2BIO3 2BIO3
1385982240 443 637 2BIO1 2BIO1
1385982240 117 364 2BIO3 2BIO3
1385982240 117 494 2BIO3 2BIO3
1385982240 577 634 MP MP
1385982240 196 252 2BIO3 2BIO3
1385982240 209 843 PC* PC*
1385982240 222 843 PC* PC*
1385982240 205 894 2BIO3 2BIO3
1385982240 1359 1383 MP*2 MP*2
1385982240 209 222 PC* PC*
1385982240 376 638 MP*1 MP*1
1385982240 339 884 2BIO2 2BIO2
1385982240 1238 1260 MP*2 MP*2
1385982240 487 984 2BIO1 2BIO1
1385982240 243 634 MP MP
1385982240 1342 1518 MP*2 MP*2
1385982240 111 124 2BIO1 2BIO1
1385982240 122 374 2BIO3 2BIO3
1385982240 119 122 2BIO3 2BIO3
1385982260 1 778 2BIO3 2BIO3
1385982260 1 939 2BIO3 2BIO3
1385982260 185 258 PC* PC*
1385982260 3 226 2BIO2 2BIO2
1385982260 70 132 2BIO3 2BIO3
1385982260 390 938 PC* PC*
1385982260 117 265 2BIO3 2BIO3
1385982260 265 494 2BIO3 2BIO3
1385982260 55 779 2BIO3 2BIO3
1385982260 236 908 MP*1 MP*1
1385982260 14 190 PC* PC*
1385982260 255 275 2BIO3 2BIO3
1385982260 276 621 PC* PC*
1385982260 176 533 PC* PC*
1385982260 116 533 PC* PC*
1385982260 151 866 MP MP
1385982260 280 484 MP*1 MP*1
1385982260 243 687 MP MP
1385982260 564 687 MP MP
1385982260 54 866 MP MP
1385982260 160 226 2BIO2 2BIO2
1385982260 202 545 2BIO3 2BIO3
1385982260 116 176 PC* PC*
1385982260 39 871 2BIO3 2BIO3
1385982260 101 425 2BIO3 2BIO3
1385982260 374 425 2BIO3 2BIO3
1385982260 443 637 2BIO1 2BIO1
1385982260 47 241 PSI* PSI*
1385982260 243 634 MP MP
1385982260 564 577 MP MP
1385982260 55 170 2BIO3 2BIO3
1385982260 55 202 2BIO3 2BIO3
1385982260 117 364 2BIO3 2BIO3
1385982260 117 494 2BIO3 2BIO3
1385982260 1214 1518 MP*2 MP*2
1385982260 240 447 2BIO3 2BIO3
1385982260 279 510 MP*1 MP*1
1385982260 577 634 MP MP
1385982260 196 252 2BIO3 2BIO3
1385982260 209 843 PC* PC*
1385982260 222 843 PC* PC*
1385982260 205 894 2BIO3 2BIO3
1385982260 339 884 2BIO2 2BIO2
1385982260 1238 1260 MP*2 MP*2
1385982260 487 984 2BIO1 2BIO1
1385982260 101 122 2BIO3 2BIO3
1385982260 111 124 2BIO1 2BIO1
1385982260 252 364 2BIO3 2BIO3
1385982260 1342 1518 MP*2 MP*2
1385982260 119 122 2BIO3 2BIO3
1385982280 1 939 2BIO3 2BIO3
1385982280 185 258 PC* PC*
1385982280 70 132 2BIO3 2BIO3
1385982280 545 649 2BIO3 2BIO3
1385982280 55 779 2BIO3 2BIO3
1385982280 14 190 PC* PC*
1385982280 276 621 PC* PC*
1385982280 176 533 PC* PC*
1385982280 116 533 PC* PC*
1385982280 151 866 MP MP
1385982280 201 245 MP MP
1385982280 243 687 MP MP
1385982280 54 866 MP MP
1385982280 252 364 2BIO3 2BIO3
1385982280 117 364 2BIO3 2BIO3
1385982280 160 226 2BIO2 2BIO2
1385982280 1594 1828 MP*2 MP*2
1385982280 116 176 PC* PC*
1385982280 39 265 2BIO3 2BIO3
1385982280 101 425 2BIO3 2BIO3
1385982280 1214 1518 MP*2 MP*2
1385982280 47 241 PSI* PSI*
1385982280 265 494 2BIO3 2BIO3
1385982280 1204 1359 MP*2 MP*2
1385982280 443 637 2BIO1 2BIO1
1385982280 101 117 2BIO3 2BIO3
1385982280 209 843 PC* PC*
1385982280 222 843 PC* PC*
1385982280 466 841 MP*1 MP*1
1385982280 205 894 2BIO3 2BIO3
1385982280 1359 1383 MP*2 MP*2
1385982280 339 884 2BIO2 2BIO2
1385982280 1238 1260 MP*2 MP*2
1385982280 487 984 2BIO1 2BIO1
1385982280 252 346 2BIO3 2BIO3
1385982280 1342 1518 MP*2 MP*2
1385982280 111 124 2BIO1 2BIO1
1385982280 883 894 2BIO3 2BIO3
1385982280 119 122 2BIO3 2BIO3
1385982300 1 939 2BIO3 2BIO3
1385982300 185 258 PC* PC*
1385982300 3 884 2BIO2 2BIO2
1385982300 70 132 2BIO3 2BIO3
1385982300 243 634 MP MP
1385982300 243 687 MP MP
1385982300 649 778 2BIO3 2BIO3
1385982300 199 649 2BIO3 2BIO3
1385982300 151 866 MP MP
1385982300 279 908 MP*1 MP*1
1385982300 14 190 PC* PC*
1385982300 486 531 2BIO1 2BIO1
1385982300 176 533 PC* PC*
1385982300 116 533 PC* PC*
1385982300 564 687 MP MP
1385982300 687 694 MP MP
1385982300 339 884 2BIO2 2BIO2
1385982300 160 226 2BIO2 2BIO2
1385982300 72 674 2BIO1 2BIO1
1385982300 1594 1828 MP*2 MP*2
1385982300 39 265 2BIO3 2BIO3
1385982300 122 425 2BIO3 2BIO3
1385982300 101 425 2BIO3 2BIO3
1385982300 119 425 2BIO3 2BIO3
1385982300 55 170 2BIO3 2BIO3
1385982300 47 241 PSI* PSI*
1385982300 116 176 PC* PC*
1385982300 857 945 2BIO1 2BIO1
1385982300 63 179 2BIO3 2BIO3
1385982300 1204 1359 MP*2 MP*2
1385982300 634 694 MP MP
1385982300 564 694 MP MP
1385982300 564 577 MP MP
1385982300 443 637 2BIO1 2BIO1
1385982300 201 245 MP MP
1385982300 577 634 MP MP
1385982300 1218 1512 MP*2 MP*2
1385982300 55 779 2BIO3 2BIO3
1385982300 196 199 2BIO3 2BIO3
1385982300 205 883 2BIO3 2BIO3
1385982300 205 894 2BIO3 2BIO3
1385982300 1359 1518 MP*2 MP*2
1385982300 209 843 PC* PC*
1385982300 209 222 PC* PC*
1385982300 1238 1260 MP*2 MP*2
1385982300 487 984 2BIO1 2BIO1
1385982300 346 364 2BIO3 2BIO3
1385982300 346 374 2BIO3 2BIO3
1385982300 222 843 PC* PC*
1385982300 119 894 2BIO3 2BIO3
1385982300 101 122 2BIO3 2BIO3
1385982300 364 374 2BIO3 2BIO3
1385982300 1342 1518 MP*2 MP*2
1385982300 111 124 2BIO1 2BIO1
1385982300 119 122 2BIO3 2BIO3
1385982300 376 638 MP*1 MP*1
1385982300 122 255 2BIO3 2BIO3
1385982320 1 779 2BIO3 2BIO3
1385982320 1 883 2BIO3 2BIO3
1385982320 1 653 2BIO3 2BIO3
1385982320 9 45 PC PC
1385982320 14 190 PC* PC*
1385982320 176 533 PC* PC*
1385982320 116 533 PC* PC*
1385982320 39 265 2BIO3 2BIO3
1385982320 45 453 PC PC
1385982320 47 241 PSI* PSI*
1385982320 502 691 MP MP
1385982320 54 866 MP MP
1385982320 55 170 2BIO3 2BIO3
1385982320 55 779 2BIO3 2BIO3
1385982320 55 252 2BIO3 2BIO3
1385982320 55 202 2BIO3 2BIO3
1385982320 63 179 2BIO3 2BIO3
1385982320 70 132 2BIO3 2BIO3
1385982320 72 674 2BIO1 2BIO1
1385982320 494 587 2BIO3 2BIO3
1385982320 101 425 2BIO3 2BIO3
1385982320 101 199 2BIO3 2BIO3
1385982320 106 252 2BIO3 2BIO3
1385982320 106 117 2BIO3 2BIO3
1385982320 111 124 2BIO1 2BIO1
1385982320 626 649 2BIO3 2BIO3
1385982320 116 176 PC* PC*
1385982320 1214 1518 MP*2 MP*2
1385982320 117 119 2BIO3 2BIO3
1385982320 443 637 2BIO1 2BIO1
1385982320 376 638 MP*1 MP*1
1385982320 649 653 2BIO3 2BIO3
1385982320 199 649 2BIO3 2BIO3
1385982320 151 866 MP MP
1385982320 160 226 2BIO2 2BIO2
1385982320 170 202 2BIO3 2BIO3
1385982320 170 252 2BIO3 2BIO3
1385982320 185 258 PC* PC*
1385982320 1218 1512 MP*2 MP*2
1385982320 199 894 2BIO3 2BIO3
1385982320 201 420 MP MP
1385982320 201 245 MP MP
1385982320 202 205 2BIO3 2BIO3
1385982320 202 871 2BIO3 2BIO3
1385982320 205 883 2BIO3 2BIO3
1385982320 209 843 PC* PC*
1385982320 1238 1260 MP*2 MP*2
1385982320 222 843 PC* PC*
1385982320 255 275 2BIO3 2BIO3
1385982320 265 871 2BIO3 2BIO3
1385982320 265 494 2BIO3 2BIO3
1385982320 275 447 2BIO3 2BIO3
1385982320 1342 1518 MP*2 MP*2
1385982320 1359 1518 MP*2 MP*2
1385982320 339 884 2BIO2 2BIO2
1385982320 346 364 2BIO3 2BIO3
1385982320 346 374 2BIO3 2BIO3
1385982320 364 871 2BIO3 2BIO3
1385982320 487 984 2BIO1 2BIO1
1385982340 1 202 2BIO3 2BIO3
1385982340 1 883 2BIO3 2BIO3
1385982340 185 258 PC* PC*
1385982340 132 240 2BIO3 2BIO3
1385982340 70 132 2BIO3 2BIO3
1385982340 132 255 2BIO3 2BIO3
1385982340 265 494 2BIO3 2BIO3
1385982340 14 190 PC* PC*
1385982340 400 637 2BIO1 2BIO1
1385982340 201 245 MP MP
1385982340 275 447 2BIO3 2BIO3
1385982340 255 275 2BIO3 2BIO3
1385982340 9 45 PC PC
1385982340 176 533 PC* PC*
1385982340 116 533 PC* PC*
1385982340 151 866 MP MP
1385982340 280 484 MP*1 MP*1
1385982340 54 866 MP MP
1385982340 160 226 2BIO2 2BIO2
1385982340 202 545 2BIO3 2BIO3
1385982340 72 674 2BIO1 2BIO1
1385982340 353 504 2BIO2 2BIO2
1385982340 116 176 PC* PC*
1385982340 577 753 MP MP
1385982340 101 425 2BIO3 2BIO3
1385982340 170 205 2BIO3 2BIO3
1385982340 45 453 PC PC
1385982340 45 311 PC PC
1385982340 47 241 PSI* PSI*
1385982340 626 649 2BIO3 2BIO3
1385982340 111 124 2BIO1 2BIO1
1385982340 443 637 2BIO1 2BIO1
1385982340 117 272 2BIO3 2BIO3
1385982340 106 117 2BIO3 2BIO3
1385982340 117 494 2BIO3 2BIO3
1385982340 209 843 PC* PC*
1385982340 222 843 PC* PC*
1385982340 119 202 2BIO3 2BIO3
1385982340 205 883 2BIO3 2BIO3
1385982340 1359 1518 MP*2 MP*2
1385982340 339 884 2BIO2 2BIO2
1385982340 1238 1260 MP*2 MP*2
1385982340 487 984 2BIO1 2BIO1
1385982340 346 374 2BIO3 2BIO3
1385982340 272 883 2BIO3 2BIO3
1385982340 1342 1518 MP*2 MP*2
1385982340 1214 1518 MP*2 MP*2
1385982340 119 447 2BIO3 2BIO3
1385982340 376 638 MP*1 MP*1
1385982360 185 258 PC* PC*
1385982360 170 494 2BIO3 2BIO3
1385982360 117 494 2BIO3 2BIO3
1385982360 199 649 2BIO3 2BIO3
1385982360 252 779 2BIO3 2BIO3
1385982360 55 779 2BIO3 2BIO3
1385982360 14 190 PC* PC*
1385982360 255 275 2BIO3 2BIO3
1385982360 176 533 PC* PC*
1385982360 116 533 PC* PC*
1385982360 280 484 MP*1 MP*1
1385982360 243 687 MP MP
1385982360 39 871 2BIO3 2BIO3
1385982360 101 425 2BIO3 2BIO3
1385982360 170 252 2BIO3 2BIO3
1385982360 45 311 PC PC
1385982360 47 241 PSI* PSI*
1385982360 116 176 PC* PC*
1385982360 564 577 MP MP
1385982360 443 637 2BIO1 2BIO1
1385982360 1342 1518 MP*2 MP*2
1385982360 209 843 PC* PC*
1385982360 222 843 PC* PC*
1385982360 54 866 MP MP
1385982360 70 240 2BIO3 2BIO3
1385982360 466 841 MP*1 MP*1
1385982360 117 587 2BIO3 2BIO3
1385982360 205 883 2BIO3 2BIO3
1385982360 1238 1260 MP*2 MP*2
1385982360 1214 1518 MP*2 MP*2
1385982360 487 984 2BIO1 2BIO1
1385982360 346 374 2BIO3 2BIO3
1385982360 353 504 2BIO2 2BIO2
1385982360 55 252 2BIO3 2BIO3
1385982360 111 124 2BIO1 2BIO1
1385982380 1 252 2BIO3 2BIO3
1385982380 1 117 2BIO3 2BIO3
1385982380 185 258 PC* PC*
1385982380 132 778 2BIO3 2BIO3
1385982380 132 939 2BIO3 2BIO3
1385982380 70 132 2BIO3 2BIO3
1385982380 9 45 PC PC
1385982380 587 778 2BIO3 2BIO3
1385982380 374 778 2BIO3 2BIO3
1385982380 267 276 PC* PC*
1385982380 14 190 PC* PC*
1385982380 275 447 2BIO3 2BIO3
1385982380 176 533 PC* PC*
1385982380 116 533 PC* PC*
1385982380 201 420 MP MP
1385982380 243 687 MP MP
1385982380 54 866 MP MP
1385982380 177 674 2BIO1 2BIO1
1385982380 353 504 2BIO2 2BIO2
1385982380 39 265 2BIO3 2BIO3
1385982380 39 871 2BIO3 2BIO3
1385982380 101 425 2BIO3 2BIO3
1385982380 170 240 2BIO3 2BIO3
1385982380 45 122 PC 2BIO3
1385982380 47 241 PSI* PSI*
1385982380 116 176 PC* PC*
1385982380 1332 1401 MP*2 MP*2
1385982380 1332 1828 MP*2 MP*2
1385982380 443 637 2BIO1 2BIO1
1385982380 117 587 2BIO3 2BIO3
1385982380 117 871 2BIO3 2BIO3
1385982380 1342 1518 MP*2 MP*2
1385982380 209 843 PC* PC*
1385982380 222 843 PC* PC*
1385982380 466 841 MP*1 MP*1
1385982380 55 779 2BIO3 2BIO3
1385982380 55 252 2BIO3 2BIO3
1385982380 205 883 2BIO3 2BIO3
1385982380 1238 1260 MP*2 MP*2
1385982380 487 984 2BIO1 2BIO1
1385982380 252 779 2BIO3 2BIO3
1385982380 111 124 2BIO1 2BIO1
1385982380 376 638 MP*1 MP*1
1385982400 1 55 2BIO3 2BIO3
1385982400 185 258 PC* PC*
1385982400 480 771 PC PC
1385982400 190 390 PC* PC*
1385982400 513 638 MP*1 MP*1
1385982400 265 871 2BIO3 2BIO3
1385982400 117 265 2BIO3 2BIO3
1385982400 39 265 2BIO3 2BIO3
1385982400 779 871 2BIO3 2BIO3
1385982400 14 190 PC* PC*
1385982400 275 447 2BIO3 2BIO3
1385982400 176 533 PC* PC*
1385982400 116 533 PC* PC*
1385982400 151 866 MP MP
1385982400 1214 1518 MP*2 MP*2
1385982400 687 753 MP MP
1385982400 634 687 MP MP
1385982400 243 687 MP MP
1385982400 39 117 2BIO3 2BIO3
1385982400 122 170 2BIO3 2BIO3
1385982400 9 45 PC PC
1385982400 45 202 PC 2BIO3
1385982400 47 241 PSI* PSI*
1385982400 116 176 PC* PC*
1385982400 502 691 MP MP
1385982400 577 694 MP MP
1385982400 243 694 MP MP
1385982400 443 637 2BIO1 2BIO1
1385982400 1342 1518 MP*2 MP*2
1385982400 577 634 MP MP
1385982400 209 843 PC* PC*
1385982400 222 843 PC* PC*
1385982400 54 866 MP MP
1385982400 101 199 2BIO3 2BIO3
1385982400 466 841 MP*1 MP*1
1385982400 1238 1260 MP*2 MP*2
1385982400 487 984 2BIO1 2BIO1
1385982400 243 753 MP MP
1385982400 240 374 2BIO3 2BIO3
1385982400 101 119 2BIO3 2BIO3
1385982400 117 871 2BIO3 2BIO3
1385982400 111 124 2BIO1 2BIO1
1385982400 243 634 MP MP
1385982400 376 638 MP*1 MP*1
1385982420 1 494 2BIO3 2BIO3
1385982420 185 258 PC* PC*
1385982420 480 771 PC PC
1385982420 190 390 PC* PC*
1385982420 626 649 2BIO3 2BIO3
1385982420 101 649 2BIO3 2BIO3
1385982420 199 649 2BIO3 2BIO3
1385982420 122 778 2BIO3 2BIO3
1385982420 170 778 2BIO3 2BIO3
1385982420 272 779 2BIO3 2BIO3
1385982420 117 779 2BIO3 2BIO3
1385982420 779 871 2BIO3 2BIO3
1385982420 279 908 MP*1 MP*1
1385982420 14 190 PC* PC*
1385982420 117 272 2BIO3 2BIO3
1385982420 272 871 2BIO3 2BIO3
1385982420 176 533 PC* PC*
1385982420 116 533 PC* PC*
1385982420 111 124 2BIO1 2BIO1
1385982420 353 504 2BIO2 2BIO2
1385982420 122 170 2BIO3 2BIO3
1385982420 45 122 PC 2BIO3
1385982420 45 202 PC 2BIO3
1385982420 47 241 PSI* PSI*
1385982420 116 176 PC* PC*
1385982420 502 691 MP MP
1385982420 117 265 2BIO3 2BIO3
1385982420 312 612 2BIO2 2BIO2
1385982420 400 443 2BIO1 2BIO1
1385982420 443 637 2BIO1 2BIO1
1385982420 117 871 2BIO3 2BIO3
1385982420 1342 1518 MP*2 MP*2
1385982420 70 447 2BIO3 2BIO3
1385982420 209 843 PC* PC*
1385982420 222 843 PC* PC*
1385982420 70 196 2BIO3 2BIO3
1385982420 240 374 2BIO3 2BIO3
1385982420 466 841 MP*1 MP*1
1385982420 55 252 2BIO3 2BIO3
1385982420 1238 1260 MP*2 MP*2
1385982420 487 984 2BIO1 2BIO1
1385982420 243 634 MP MP
1385982420 376 638 MP*1 MP*1
1385982440 1 205 2BIO3 2BIO3
1385982440 1 494 2BIO3 2BIO3
1385982440 185 258 PC* PC*
1385982440 3 884 2BIO2 2BIO2
1385982440 513 638 MP*1 MP*1
1385982440 196 265 2BIO3 2BIO3
1385982440 39 265 2BIO3 2BIO3
1385982440 122 778 2BIO3 2BIO3
1385982440 279 908 MP*1 MP*1
1385982440 14 190 PC* PC*
1385982440 400 443 2BIO1 2BIO1
1385982440 275 894 2BIO3 2BIO3
1385982440 176 533 PC* PC*
1385982440 116 533 PC* PC*
1385982440 151 866 MP MP
1385982440 54 151 MP MP
1385982440 201 420 MP MP
1385982440 243 687 MP MP
1385982440 117 364 2BIO3 2BIO3
1385982440 376 638 MP*1 MP*1
1385982440 101 425 2BIO3 2BIO3
1385982440 119 425 2BIO3 2BIO3
1385982440 122 170 2BIO3 2BIO3
1385982440 1067 1324 MP*2 MP*2
1385982440 47 241 PSI* PSI*
1385982440 116 176 PC* PC*
1385982440 691 869 MP MP
1385982440 502 691 MP MP
1385982440 577 694 MP MP
1385982440 243 694 MP MP
1385982440 55 252 2BIO3 2BIO3
1385982440 443 637 2BIO1 2BIO1
1385982440 1342 1518 MP*2 MP*2
1385982440 70 447 2BIO3 2BIO3
1385982440 450 480 PC PC
1385982440 339 884 2BIO2 2BIO2
1385982440 117 196 2BIO3 2BIO3
1385982440 466 841 MP*1 MP*1
1385982440 209 843 PC* PC*
1385982440 222 843 PC* PC*
1385982440 205 494 2BIO3 2BIO3
1385982440 1238 1260 MP*2 MP*2
1385982440 487 984 2BIO1 2BIO1
1385982440 89 480 PC PC
1385982440 117 346 2BIO3 2BIO3
1385982440 101 119 2BIO3 2BIO3
1385982440 480 771 PC PC
1385982440 240 374 2BIO3 2BIO3
1385982440 106 117 2BIO3 2BIO3
1385982440 111 124 2BIO1 2BIO1
1385982460 640 866 MP MP
1385982460 454 640 MP MP
1385982460 1 205 2BIO3 2BIO3
1385982460 185 258 PC* PC*
1385982460 322 771 PC PC
1385982460 390 938 PC* PC*
1385982460 513 638 MP*1 MP*1
1385982460 520 564 MP MP
1385982460 39 265 2BIO3 2BIO3
1385982460 272 779 2BIO3 2BIO3
1385982460 279 908 MP*1 MP*1
1385982460 322 450 PC PC
1385982460 14 190 PC* PC*
1385982460 176 533 PC* PC*
1385982460 116 533 PC* PC*
1385982460 687 753 MP MP
1385982460 634 687 MP MP
1385982460 243 687 MP MP
1385982460 116 176 PC* PC*
1385982460 1594 1828 MP*2 MP*2
1385982460 582 605 MP MP
1385982460 240 425 2BIO3 2BIO3
1385982460 101 425 2BIO3 2BIO3
1385982460 1067 1324 MP*2 MP*2
1385982460 443 637 2BIO1 2BIO1
1385982460 47 241 PSI* PSI*
1385982460 63 179 2BIO3 2BIO3
1385982460 1204 1359 MP*2 MP*2
1385982460 694 753 MP MP
1385982460 634 694 MP MP
1385982460 243 694 MP MP
1385982460 577 694 MP MP
1385982460 55 252 2BIO3 2BIO3
1385982460 564 577 MP MP
1385982460 400 443 2BIO1 2BIO1
1385982460 106 117 2BIO3 2BIO3
1385982460 117 196 2BIO3 2BIO3
1385982460 117 346 2BIO3 2BIO3
1385982460 243 577 MP MP
1385982460 450 480 PC PC
1385982460 245 869 MP MP
1385982460 106 196 2BIO3 2BIO3
1385982460 196 346 2BIO3 2BIO3
1385982460 54 866 MP MP
1385982460 70 447 2BIO3 2BIO3
1385982460 466 841 MP*1 MP*1
1385982460 222 843 PC* PC*
1385982460 205 494 2BIO3 2BIO3
1385982460 339 884 2BIO2 2BIO2
1385982460 1238 1260 MP*2 MP*2
1385982460 487 984 2BIO1 2BIO1
1385982460 101 240 2BIO3 2BIO3
1385982460 691 869 MP MP
1385982460 1342 1518 MP*2 MP*2
1385982460 111 124 2BIO1 2BIO1
1385982460 240 374 2BIO3 2BIO3
1385982460 243 634 MP MP
1385982460 376 638 MP*1 MP*1
1385982480 185 258 PC* PC*
1385982480 243 520 MP MP
1385982480 272 779 2BIO3 2BIO3
1385982480 779 894 2BIO3 2BIO3
1385982480 14 190 PC* PC*
1385982480 15 211 PC PC
1385982480 276 621 PC* PC*
1385982480 176 533 PC* PC*
1385982480 116 533 PC* PC*
1385982480 279 366 MP*1 MP*1
1385982480 1342 1518 MP*2 MP*2
1385982480 1214 1518 MP*2 MP*2
1385982480 116 176 PC* PC*
1385982480 201 420 MP MP
1385982480 101 425 2BIO3 2BIO3
1385982480 1067 1324 MP*2 MP*2
1385982480 443 637 2BIO1 2BIO1
1385982480 47 241 PSI* PSI*
1385982480 871 894 2BIO3 2BIO3
1385982480 63 179 2BIO3 2BIO3
1385982480 54 866 MP MP
1385982480 227 440 PSI* PSI*
1385982480 1594 1828 MP*2 MP*2
1385982480 70 447 2BIO3 2BIO3
1385982480 245 691 MP MP
1385982480 245 869 MP MP
1385982480 106 196 2BIO3 2BIO3
1385982480 466 841 MP*1 MP*1
1385982480 209 843 PC* PC*
1385982480 222 843 PC* PC*
1385982480 339 884 2BIO2 2BIO2
1385982480 1238 1260 MP*2 MP*2
1385982480 487 984 2BIO1 2BIO1
1385982480 101 240 2BIO3 2BIO3
1385982480 41 866 MP MP
1385982480 691 869 MP MP
1385982480 111 124 2BIO1 2BIO1
1385982480 376 638 MP*1 MP*1
1385982500 513 638 MP*1 MP*1
1385982500 185 258 PC* PC*
1385982500 211 388 PC PC
1385982500 39 265 2BIO3 2BIO3
1385982500 117 779 2BIO3 2BIO3
1385982500 236 908 MP*1 MP*1
1385982500 14 190 PC* PC*
1385982500 272 894 2BIO3 2BIO3
1385982500 276 621 PC* PC*
1385982500 176 533 PC* PC*
1385982500 116 533 PC* PC*
1385982500 279 366 MP*1 MP*1
1385982500 1342 1518 MP*2 MP*2
1385982500 116 176 PC* PC*
1385982500 1594 1828 MP*2 MP*2
1385982500 101 425 2BIO3 2BIO3
1385982500 1067 1324 MP*2 MP*2
1385982500 47 241 PSI* PSI*
1385982500 857 945 2BIO1 2BIO1
1385982500 400 443 2BIO1 2BIO1
1385982500 443 637 2BIO1 2BIO1
1385982500 201 245 MP MP
1385982500 245 866 MP MP
1385982500 245 420 MP MP
1385982500 209 843 PC* PC*
1385982500 222 843 PC* PC*
1385982500 196 871 2BIO3 2BIO3
1385982500 202 453 2BIO3 PC
1385982500 201 420 MP MP
1385982500 117 587 2BIO3 2BIO3
1385982500 339 884 2BIO2 2BIO2
1385982500 1238 1260 MP*2 MP*2
1385982500 487 984 2BIO1 2BIO1
1385982500 219 605 MP MP
1385982500 111 124 2BIO1 2BIO1
1385982500 117 894 2BIO3 2BIO3
1385982500 376 638 MP*1 MP*1
1385982500 122 255 2BIO3 2BIO3
1385982520 219 640 MP MP
1385982520 245 640 MP MP
1385982520 513 638 MP*1 MP*1
1385982520 185 258 PC* PC*
1385982520 3 884 2BIO2 2BIO2
1385982520 779 871 2BIO3 2BIO3
1385982520 39 265 2BIO3 2BIO3
1385982520 170 778 2BIO3 2BIO3
1385982520 587 779 2BIO3 2BIO3
1385982520 117 779 2BIO3 2BIO3
1385982520 236 908 MP*1 MP*1
1385982520 279 908 MP*1 MP*1
1385982520 14 190 PC* PC*
1385982520 272 894 2BIO3 2BIO3
1385982520 634 658 MP MP
1385982520 243 658 MP MP
1385982520 245 658 MP MP
1385982520 276 621 PC* PC*
1385982520 176 533 PC* PC*
1385982520 116 533 PC* PC*
1385982520 279 366 MP*1 MP*1
1385982520 280 484 MP*1 MP*1
1385982520 1342 1518 MP*2 MP*2
1385982520 687 753 MP MP
1385982520 243 687 MP MP
1385982520 201 420 MP MP
1385982520 295 441 2BIO2 2BIO2
1385982520 101 425 2BIO3 2BIO3
1385982520 1067 1324 MP*2 MP*2
1385982520 47 241 PSI* PSI*
1385982520 116 176 PC* PC*
1385982520 117 179 2BIO3 2BIO3
1385982520 564 577 MP MP
1385982520 41 54 MP MP
1385982520 54 866 MP MP
1385982520 54 605 MP MP
1385982520 1594 1828 MP*2 MP*2
1385982520 443 637 2BIO1 2BIO1
1385982520 220 245 MP MP
1385982520 576 577 MP MP
1385982520 222 843 PC* PC*
1385982520 196 364 2BIO3 2BIO3
1385982520 202 453 2BIO3 PC
1385982520 72 954 2BIO1 2BIO1
1385982520 117 587 2BIO3 2BIO3
1385982520 1238 1260 MP*2 MP*2
1385982520 487 984 2BIO1 2BIO1
1385982520 353 504 2BIO2 2BIO2
1385982520 124 487 2BIO1 2BIO1
1385982520 243 753 MP MP
1385982520 111 124 2BIO1 2BIO1
1385982520 122 255 2BIO3 2BIO3
1385982540 634 640 MP MP
1385982540 420 640 MP MP
1385982540 640 658 MP MP
1385982540 513 638 MP*1 MP*1
1385982540 185 258 PC* PC*
1385982540 39 265 2BIO3 2BIO3
1385982540 272 779 2BIO3 2BIO3
1385982540 117 779 2BIO3 2BIO3
1385982540 236 908 MP*1 MP*1
1385982540 151 642 MP MP
1385982540 14 190 PC* PC*
1385982540 117 272 2BIO3 2BIO3
1385982540 272 894 2BIO3 2BIO3
1385982540 576 658 MP MP
1385982540 243 658 MP MP
1385982540 106 275 2BIO3 2BIO3
1385982540 275 871 2BIO3 2BIO3
1385982540 276 621 PC* PC*
1385982540 176 533 PC* PC*
1385982540 116 533 PC* PC*
1385982540 151 753 MP MP
1385982540 634 687 MP MP
1385982540 243 687 MP MP
1385982540 116 176 PC* PC*
1385982540 72 674 2BIO1 2BIO1
1385982540 201 420 MP MP
1385982540 353 504 2BIO2 2BIO2
1385982540 295 441 2BIO2 2BIO2
1385982540 101 425 2BIO3 2BIO3
1385982540 487 984 2BIO1 2BIO1
1385982540 1067 1324 MP*2 MP*2
1385982540 45 202 PC 2BIO3
1385982540 47 241 PSI* PSI*
1385982540 63 179 2BIO3 2BIO3
1385982540 1332 1828 MP*2 MP*2
1385982540 41 54 MP MP
1385982540 1594 1828 MP*2 MP*2
1385982540 443 637 2BIO1 2BIO1
1385982540 1214 1518 MP*2 MP*2
1385982540 587 871 2BIO3 2BIO3
1385982540 196 364 2BIO3 2BIO3
1385982540 209 843 PC* PC*
1385982540 222 843 PC* PC*
1385982540 209 222 PC* PC*
1385982540 339 884 2BIO2 2BIO2
1385982540 1238 1260 MP*2 MP*2
1385982540 243 634 MP MP
1385982540 106 871 2BIO3 2BIO3
1385982540 1342 1518 MP*2 MP*2
1385982540 111 124 2BIO1 2BIO1
1385982540 376 638 MP*1 MP*1
1385982540 122 255 2BIO3 2BIO3
1385982560 640 866 MP MP
1385982560 54 640 MP MP
1385982560 513 638 MP*1 MP*1
1385982560 185 258 PC* PC*
1385982560 1238 1260 MP*2 MP*2
1385982560 272 779 2BIO3 2BIO3
1385982560 117 779 2BIO3 2BIO3
1385982560 779 871 2BIO3 2BIO3
1385982560 236 908 MP*1 MP*1
1385982560 279 908 MP*1 MP*1
1385982560 14 190 PC* PC*
1385982560 272 871 2BIO3 2BIO3
1385982560 276 621 PC* PC*
1385982560 176 533 PC* PC*
1385982560 116 533 PC* PC*
1385982560 151 634 MP MP
1385982560 151 243 MP MP
1385982560 1342 1518 MP*2 MP*2
1385982560 243 687 MP MP
1385982560 116 176 PC* PC*
1385982560 72 674 2BIO1 2BIO1
1385982560 201 420 MP MP
1385982560 41 54 MP MP
1385982560 1067 1324 MP*2 MP*2
1385982560 47 241 PSI* PSI*
1385982560 691 869 MP MP
1385982560 245 691 MP MP
1385982560 1332 1828 MP*2 MP*2
1385982560 54 582 MP MP
1385982560 311 453 PC PC
1385982560 1204 1359 MP*2 MP*2
1385982560 1594 1828 MP*2 MP*2
1385982560 400 443 2BIO1 2BIO1
1385982560 443 637 2BIO1 2BIO1
1385982560 117 364 2BIO3 2BIO3
1385982560 117 196 2BIO3 2BIO3
1385982560 117 871 2BIO3 2BIO3
1385982560 279 510 MP*1 MP*1
1385982560 279 366 MP*1 MP*1
1385982560 89 245 PC MP
1385982560 196 364 2BIO3 2BIO3
1385982560 209 843 PC* PC*
1385982560 222 843 PC* PC*
1385982560 339 884 2BIO2 2BIO2
1385982560 487 984 2BIO1 2BIO1
1385982560 89 866 PC MP
1385982560 122 255 2BIO3 2BIO3
1385982560 353 504 2BIO2 2BIO2
1385982560 101 425 2BIO3 2BIO3
1385982560 124 487 2BIO1 2BIO1
1385982560 400 637 2BIO1 2BIO1
1385982580 272 871 2BIO3 2BIO3
1385982580 779 871 2BIO3 2BIO3
1385982580 185 258 PC* PC*
1385982580 391 777 MP*1 MP*1
1385982580 236 391 MP*1 MP*1
1385982580 777 908 MP*1 MP*1
1385982580 272 779 2BIO3 2BIO3
1385982580 279 908 MP*1 MP*1
1385982580 14 190 PC* PC*
1385982580 219 658 MP MP
1385982580 20 376 MP*1 MP*1
1385982580 20 958 MP*1 MP*1
1385982580 176 533 PC* PC*
1385982580 116 533 PC* PC*
1385982580 279 366 MP*1 MP*1
1385982580 1342 1518 MP*2 MP*2
1385982580 1214 1518 MP*2 MP*2
1385982580 243 687 MP MP
1385982580 196 364 2BIO3 2BIO3
1385982580 117 364 2BIO3 2BIO3
1385982580 116 176 PC* PC*
1385982580 201 420 MP MP
1385982580 41 420 MP MP
1385982580 103 376 MP*1 MP*1
1385982580 41 54 MP MP
1385982580 41 582 MP MP
1385982580 1067 1324 MP*2 MP*2
1385982580 47 241 PSI* PSI*
1385982580 857 945 2BIO1 2BIO1
1385982580 63 179 2BIO3 2BIO3
1385982580 1332 1828 MP*2 MP*2
1385982580 54 582 MP MP
1385982580 202 311 2BIO3 PC
1385982580 1594 1828 MP*2 MP*2
1385982580 443 637 2BIO1 2BIO1
1385982580 61 612 2BIO2 2BIO2
1385982580 211 450 PC PC
1385982580 245 691 MP MP
1385982580 117 196 2BIO3 2BIO3
1385982580 202 453 2BIO3 PC
1385982580 209 843 PC* PC*
1385982580 222 843 PC* PC*
1385982580 339 884 2BIO2 2BIO2
1385982580 1238 1260 MP*2 MP*2
1385982580 487 984 2BIO1 2BIO1
1385982580 106 634 2BIO3 MP
1385982580 634 691 MP MP
1385982580 634 869 MP MP
1385982580 691 869 MP MP
1385982580 353 504 2BIO2 2BIO2
1385982580 101 425 2BIO3 2BIO3
1385982580 124 487 2BIO1 2BIO1
1385982580 276 621 PC* PC*
1385982580 122 255 2BIO3 2BIO3
1385982600 779 871 2BIO3 2BIO3
1385982600 20 513 MP*1 MP*1
1385982600 185 258 PC* PC*
1385982600 3 226 2BIO2 2BIO2
1385982600 390 938 PC* PC*
1385982600 9 243 PC MP
1385982600 243 634 MP MP
1385982600 243 687 MP MP
1385982600 520 587 MP 2BIO3
1385982600 9 634 PC MP
1385982600 272 779 2BIO3 2BIO3
1385982600 14 190 PC* PC*
1385982600 236 274 MP*1 MP*1
1385982600 147 884 2BIO2 2BIO2
1385982600 277 510 MP*1 MP*1
1385982600 279 366 MP*1 MP*1
1385982600 443 637 2BIO1 2BIO1
1385982600 1342 1518 MP*2 MP*2
1385982600 1214 1518 MP*2 MP*2
1385982600 41 106 MP 2BIO3
1385982600 41 605 MP MP
1385982600 311 545 PC 2BIO3
1385982600 1594 1828 MP*2 MP*2
1385982600 116 176 PC* PC*
1385982600 116 533 PC* PC*
1385982600 101 425 2BIO3 2BIO3
1385982600 1067 1324 MP*2 MP*2
1385982600 122 255 2BIO3 2BIO3
1385982600 47 241 PSI* PSI*
1385982600 176 533 PC* PC*
1385982600 691 869 MP MP
1385982600 54 577 MP MP
1385982600 54 605 MP MP
1385982600 400 443 2BIO1 2BIO1
1385982600 376 420 MP*1 MP
1385982600 117 364 2BIO3 2BIO3
1385982600 117 196 2BIO3 2BIO3
1385982600 209 843 PC* PC*
1385982600 222 843 PC* PC*
1385982600 196 364 2BIO3 2BIO3
1385982600 353 504 2BIO2 2BIO2
1385982600 106 201 2BIO3 MP
1385982600 1359 1383 MP*2 MP*2
1385982600 466 702 MP*1 MP*1
1385982600 339 884 2BIO2 2BIO2
1385982600 1238 1260 MP*2 MP*2
1385982600 487 984 2BIO1 2BIO1
1385982600 702 958 MP*1 MP*1
1385982600 211 242 PC PC
1385982600 276 621 PC* PC*
1385982600 89 170 PC 2BIO3
1385982620 779 871 2BIO3 2BIO3
1385982620 185 258 PC* PC*
1385982620 3 226 2BIO2 2BIO2
1385982620 390 938 PC* PC*
1385982620 391 908 MP*1 MP*1
1385982620 9 243 PC MP
1385982620 9 605 PC MP
1385982620 14 190 PC* PC*
1385982620 219 658 MP MP
1385982620 20 510 MP*1 MP*1
1385982620 20 54 MP*1 MP
1385982620 176 533 PC* PC*
1385982620 116 533 PC* PC*
1385982620 151 220 MP MP
1385982620 1342 1518 MP*2 MP*2
1385982620 1214 1518 MP*2 MP*2
1385982620 243 687 MP MP
1385982620 196 364 2BIO3 2BIO3
1385982620 117 364 2BIO3 2BIO3
1385982620 116 176 PC* PC*
1385982620 376 420 MP*1 MP
1385982620 245 420 MP MP
1385982620 420 510 MP MP*1
1385982620 38 634 MP MP
1385982620 38 691 MP MP
1385982620 101 425 2BIO3 2BIO3
1385982620 1067 1324 MP*2 MP*2
1385982620 443 637 2BIO1 2BIO1
1385982620 47 241 PSI* PSI*
1385982620 634 691 MP MP
1385982620 691 869 MP MP
1385982620 54 691 MP MP
1385982620 1594 1828 MP*2 MP*2
1385982620 117 170 2BIO3 2BIO3
1385982620 117 196 2BIO3 2BIO3
1385982620 242 450 PC PC
1385982620 366 438 MP*1 MP*1
1385982620 41 582 MP MP
1385982620 582 605 MP MP
1385982620 209 843 PC* PC*
1385982620 222 843 PC* PC*
1385982620 1359 1383 MP*2 MP*2
1385982620 466 702 MP*1 MP*1
1385982620 339 884 2BIO2 2BIO2
1385982620 1238 1260 MP*2 MP*2
1385982620 487 984 2BIO1 2BIO1
1385982620 41 106 MP 2BIO3
1385982620 124 487 2BIO1 2BIO1
1385982620 276 621 PC* PC*
1385982620 122 255 2BIO3 2BIO3
1385982640 185 258 PC* PC*
1385982640 387 702 MP*1 MP*1
1385982640 1295 1412 MP*2 MP*2
1385982640 391 908 MP*1 MP*1
1385982640 1238 1260 MP*2 MP*2
1385982640 272 779 2BIO3 2BIO3
1385982640 170 779 2BIO3 2BIO3
1385982640 14 190 PC* PC*
1385982640 1295 1512 MP*2 MP*2
1385982640 219 658 MP MP
1385982640 3 226 2BIO2 2BIO2
1385982640 276 621 PC* PC*
1385982640 176 533 PC* PC*
1385982640 116 533 PC* PC*
1385982640 243 687 MP MP
1385982640 160 226 2BIO2 2BIO2
1385982640 116 176 PC* PC*
1385982640 72 674 2BIO1 2BIO1
1385982640 201 420 MP MP
1385982640 245 420 MP MP
1385982640 38 634 MP MP
1385982640 170 179 2BIO3 2BIO3
1385982640 45 492 PC PC
1385982640 47 241 PSI* PSI*
1385982640 857 945 2BIO1 2BIO1
1385982640 1332 1512 MP*2 MP*2
1385982640 1332 1828 MP*2 MP*2
1385982640 443 637 2BIO1 2BIO1
1385982640 1342 1518 MP*2 MP*2
1385982640 106 245 2BIO3 MP
1385982640 577 582 MP MP
1385982640 242 450 PC PC
1385982640 196 364 2BIO3 2BIO3
1385982640 117 196 2BIO3 2BIO3
1385982640 201 582 MP MP
1385982640 209 843 PC* PC*
1385982640 222 843 PC* PC*
1385982640 466 702 MP*1 MP*1
1385982640 339 884 2BIO2 2BIO2
1385982640 487 984 2BIO1 2BIO1
1385982640 101 425 2BIO3 2BIO3
1385982640 117 364 2BIO3 2BIO3
1385982640 122 255 2BIO3 2BIO3
1385982660 185 258 PC* PC*
1385982660 387 702 MP*1 MP*1
1385982660 390 938 PC* PC*
1385982660 391 908 MP*1 MP*1
1385982660 454 520 MP MP
1385982660 45 492 PC PC
1385982660 272 779 2BIO3 2BIO3
1385982660 170 779 2BIO3 2BIO3
1385982660 14 190 PC* PC*
1385982660 1295 1345 MP*2 MP*2
1385982660 1212 1295 MP*2 MP*2
1385982660 1295 1332 MP*2 MP*2
1385982660 272 894 2BIO3 2BIO3
1385982660 3 226 2BIO2 2BIO2
1385982660 276 621 PC* PC*
1385982660 176 533 PC* PC*
1385982660 116 533 PC* PC*
1385982660 116 176 PC* PC*
1385982660 243 687 MP MP
1385982660 28 327 2BIO1 2BIO2
1385982660 41 605 MP MP
1385982660 41 582 MP MP
1385982660 311 545 PC 2BIO3
1385982660 245 420 MP MP
1385982660 38 634 MP MP
1385982660 101 425 2BIO3 2BIO3
1385982660 170 894 2BIO3 2BIO3
1385982660 47 241 PSI* PSI*
1385982660 857 945 2BIO1 2BIO1
1385982660 63 179 2BIO3 2BIO3
1385982660 1204 1359 MP*2 MP*2
1385982660 54 866 MP MP
1385982660 54 605 MP MP
1385982660 1332 1828 MP*2 MP*2
1385982660 1594 1828 MP*2 MP*2
1385982660 443 637 2BIO1 2BIO1
1385982660 1212 1512 MP*2 MP*2
1385982660 1216 1512 MP*2 MP*2
1385982660 196 364 2BIO3 2BIO3
1385982660 117 196 2BIO3 2BIO3
1385982660 106 694 2BIO3 MP
1385982660 582 605 MP MP
1385982660 209 843 PC* PC*
1385982660 222 843 PC* PC*
1385982660 372 720 2BIO2 2BIO2
1385982660 209 222 PC* PC*
1385982660 339 884 2BIO2 2BIO2
1385982660 1260 1784 MP*2 MP*2
1385982660 1238 1260 MP*2 MP*2
1385982660 487 984 2BIO1 2BIO1
1385982660 1342 1518 MP*2 MP*2
1385982660 122 255 2BIO3 2BIO3
1385982680 185 258 PC* PC*
1385982680 3 160 2BIO2 2BIO2
1385982680 3 226 2BIO2 2BIO2
1385982680 1238 1295 MP*2 MP*2
1385982680 454 520 MP MP
1385982680 196 364 2BIO3 2BIO3
1385982680 117 364 2BIO3 2BIO3
1385982680 272 779 2BIO3 2BIO3
1385982680 170 779 2BIO3 2BIO3
1385982680 14 190 PC* PC*
1385982680 1295 1512 MP*2 MP*2
1385982680 170 272 2BIO3 2BIO3
1385982680 272 894 2BIO3 2BIO3
1385982680 387 582 MP*1 MP
1385982680 387 702 MP*1 MP*1
1385982680 387 605 MP*1 MP
1385982680 276 621 PC* PC*
1385982680 176 533 PC* PC*
1385982680 116 533 PC* PC*
1385982680 857 945 2BIO1 2BIO1
1385982680 27 171 2BIO2 2BIO2
1385982680 226 884 2BIO2 2BIO2
1385982680 339 884 2BIO2 2BIO2
1385982680 160 226 2BIO2 2BIO2
1385982680 45 545 PC 2BIO3
1385982680 311 545 PC 2BIO3
1385982680 1594 1828 MP*2 MP*2
1385982680 38 634 MP MP
1385982680 101 425 2BIO3 2BIO3
1385982680 170 894 2BIO3 2BIO3
1385982680 45 202 PC 2BIO3
1385982680 45 492 PC PC
1385982680 47 241 PSI* PSI*
1385982680 116 176 PC* PC*
1385982680 1332 1401 MP*2 MP*2
1385982680 54 866 MP MP
1385982680 311 453 PC PC
1385982680 1336 1423 MP*2 MP*2
1385982680 1204 1366 MP*2 MP*2
1385982680 443 637 2BIO1 2BIO1
1385982680 117 196 2BIO3 2BIO3
1385982680 245 420 MP MP
1385982680 41 582 MP MP
1385982680 582 605 MP MP
1385982680 222 843 PC* PC*
1385982680 1359 1518 MP*2 MP*2
1385982680 1342 1359 MP*2 MP*2
1385982680 1359 1383 MP*2 MP*2
1385982680 638 694 MP*1 MP
1385982680 1366 1518 MP*2 MP*2
1385982680 487 984 2BIO1 2BIO1
1385982680 219 605 MP MP
1385982680 41 605 MP MP
1385982680 400 637 2BIO1 2BIO1
1385982680 1512 1784 MP*2 MP*2
1385982680 1260 1512 MP*2 MP*2
1385982680 1342 1518 MP*2 MP*2
1385982680 122 255 2BIO3 2BIO3
1385982700 185 258 PC* PC*
1385982700 387 605 MP*1 MP
1385982700 387 582 MP*1 MP
1385982700 390 938 PC* PC*
1385982700 243 687 MP MP
1385982700 605 1260 MP MP*2
1385982700 272 779 2BIO3 2BIO3
1385982700 14 190 PC* PC*
1385982700 170 272 2BIO3 2BIO3
1385982700 201 245 MP MP
1385982700 245 420 MP MP
1385982700 274 280 MP*1 MP*1
1385982700 3 226 2BIO2 2BIO2
1385982700 276 621 PC* PC*
1385982700 176 533 PC* PC*
1385982700 116 533 PC* PC*
1385982700 312 612 2BIO2 2BIO2
1385982700 327 407 2BIO2 2BIO2
1385982700 27 171 2BIO2 2BIO2
1385982700 160 226 2BIO2 2BIO2
1385982700 45 545 PC 2BIO3
1385982700 116 176 PC* PC*
1385982700 1320 1401 MP*2 MP*2
1385982700 101 425 2BIO3 2BIO3
1385982700 170 894 2BIO3 2BIO3
1385982700 1067 1594 MP*2 MP*2
1385982700 45 202 PC 2BIO3
1385982700 47 241 PSI* PSI*
1385982700 857 945 2BIO1 2BIO1
1385982700 63 179 2BIO3 2BIO3
1385982700 1218 1594 MP*2 MP*2
1385982700 1594 1828 MP*2 MP*2
1385982700 443 637 2BIO1 2BIO1
1385982700 1216 1401 MP*2 MP*2
1385982700 1359 1383 MP*2 MP*2
1385982700 196 364 2BIO3 2BIO3
1385982700 117 196 2BIO3 2BIO3
1385982700 41 582 MP MP
1385982700 209 843 PC* PC*
1385982700 222 843 PC* PC*
1385982700 171 372 2BIO2 2BIO2
1385982700 1342 1359 MP*2 MP*2
1385982700 227 440 PSI* PSI*
1385982700 339 884 2BIO2 2BIO2
1385982700 487 984 2BIO1 2BIO1
1385982700 209 222 PC* PC*
1385982700 106 1512 2BIO3 MP*2
1385982700 117 364 2BIO3 2BIO3
1385982700 1401 1518 MP*2 MP*2
1385982700 1342 1518 MP*2 MP*2
1385982700 122 255 2BIO3 2BIO3
1385982720 185 258 PC* PC*
1385982720 387 658 MP*1 MP
1385982720 219 387 MP MP*1
1385982720 1512 1805 MP*2 MP*2
1385982720 14 190 PC* PC*
1385982720 1237 1423 MP*2 MP*2
1385982720 170 272 2BIO3 2BIO3
1385982720 276 621 PC* PC*
1385982720 27 407 2BIO2 2BIO2
1385982720 274 280 MP*1 MP*1
1385982720 28 884 2BIO1 2BIO2
1385982720 243 687 MP MP
1385982720 372 884 2BIO2 2BIO2
1385982720 160 226 2BIO2 2BIO2
1385982720 45 545 PC 2BIO3
1385982720 311 545 PC 2BIO3
1385982720 38 634 MP MP
1385982720 295 441 2BIO2 2BIO2
1385982720 226 295 2BIO2 2BIO2
1385982720 1320 1324 MP*2 MP*2
1385982720 101 425 2BIO3 2BIO3
1385982720 170 894 2BIO3 2BIO3
1385982720 1216 1324 MP*2 MP*2
1385982720 45 202 PC 2BIO3
1385982720 47 241 PSI* PSI*
1385982720 857 945 2BIO1 2BIO1
1385982720 63 179 2BIO3 2BIO3
1385982720 1204 1342 MP*2 MP*2
1385982720 311 453 PC PC
1385982720 227 440 PSI* PSI*
1385982720 327 441 2BIO2 2BIO2
1385982720 443 637 2BIO1 2BIO1
1385982720 117 364 2BIO3 2BIO3
1385982720 117 196 2BIO3 2BIO3
1385982720 61 612 2BIO2 2BIO2
1385982720 1342 1518 MP*2 MP*2
1385982720 196 364 2BIO3 2BIO3
1385982720 226 327 2BIO2 2BIO2
1385982720 222 843 PC* PC*
1385982720 103 974 MP*1 MP*1
1385982720 464 612 2BIO2 2BIO2
1385982720 209 222 PC* PC*
1385982720 487 984 2BIO1 2BIO1
1385982720 372 477 2BIO2 2BIO2
1385982720 1295 1401 MP*2 MP*2
1385982720 122 255 2BIO3 2BIO3
1385982740 185 258 PC* PC*
1385982740 387 658 MP*1 MP
1385982740 9 1518 PC MP*2
1385982740 1512 1805 MP*2 MP*2
1385982740 14 190 PC* PC*
1385982740 3 763 2BIO2 2BIO2
1385982740 276 621 PC* PC*
1385982740 243 687 MP MP
1385982740 28 226 2BIO1 2BIO2
1385982740 28 884 2BIO1 2BIO2
1385982740 160 312 2BIO2 2BIO2
1385982740 160 372 2BIO2 2BIO2
1385982740 61 160 2BIO2 2BIO2
1385982740 45 545 PC 2BIO3
1385982740 1828 1894 MP*2 MP*2
1385982740 857 945 2BIO1 2BIO1
1385982740 45 202 PC 2BIO3
1385982740 47 241 PSI* PSI*
1385982740 1201 1342 MP*2 MP*2
1385982740 1201 1518 MP*2 MP*2
1385982740 1204 1512 MP*2 MP*2
1385982740 443 637 2BIO1 2BIO1
1385982740 61 226 2BIO2 2BIO2
1385982740 117 364 2BIO3 2BIO3
1385982740 196 364 2BIO3 2BIO3
1385982740 209 843 PC* PC*
1385982740 222 843 PC* PC*
1385982740 1228 1518 MP*2 MP*2
1385982740 605 1359 MP MP*2
1385982740 487 984 2BIO1 2BIO1
1385982740 353 504 2BIO2 2BIO2
1385982740 106 1512 2BIO3 MP*2
1385982740 1342 1518 MP*2 MP*2
1385982740 122 255 2BIO3 2BIO3
1385982760 387 658 MP*1 MP
1385982760 387 1332 MP*1 MP*2
1385982760 390 938 PC* PC*
1385982760 9 1828 PC MP*2
1385982760 1512 1805 MP*2 MP*2
1385982760 1216 1805 MP*2 MP*2
1385982760 14 190 PC* PC*
1385982760 1295 1401 MP*2 MP*2
1385982760 170 272 2BIO3 2BIO3
1385982760 276 786 PC* PC*
1385982760 276 923 PC* PC*
1385982760 276 621 PC* PC*
1385982760 407 886 2BIO2 2BIO2
1385982760 28 226 2BIO1 2BIO2
1385982760 797 959 PSI* PSI*
1385982760 61 160 2BIO2 2BIO2
1385982760 45 545 PC 2BIO3
1385982760 27 171 2BIO2 2BIO2
1385982760 295 372 2BIO2 2BIO2
1385982760 170 894 2BIO3 2BIO3
1385982760 45 202 PC 2BIO3
1385982760 47 241 PSI* PSI*
1385982760 1201 1485 MP*2 MP*2
1385982760 63 179 2BIO3 2BIO3
1385982760 312 886 2BIO2 2BIO2
1385982760 443 637 2BIO1 2BIO1
1385982760 117 364 2BIO3 2BIO3
1385982760 210 1342 PC MP*2
1385982760 1342 1518 MP*2 MP*2
1385982760 1216 1512 MP*2 MP*2
1385982760 196 364 2BIO3 2BIO3
1385982760 209 843 PC* PC*
1385982760 222 843 PC* PC*
1385982760 209 222 PC* PC*
1385982760 605 1238 MP MP*2
1385982760 487 984 2BIO1 2BIO1
1385982760 857 945 2BIO1 2BIO1
1385982760 243 687 MP MP
1385982760 106 1512 2BIO3 MP*2
1385982760 122 255 2BIO3 2BIO3
1385982780 387 1332 MP*1 MP*2
1385982780 4 790 PSI* PSI*
1385982780 390 938 PC* PC*
1385982780 103 974 MP*1 MP*1
1385982780 9 1518 PC MP*2
1385982780 267 382 PC* PC*
1385982780 1512 1805 MP*2 MP*2
1385982780 1216 1805 MP*2 MP*2
1385982780 14 190 PC* PC*
1385982780 1228 1423 MP*2 MP*2
1385982780 170 272 2BIO3 2BIO3
1385982780 243 687 MP MP
1385982780 1216 1518 MP*2 MP*2
1385982780 1518 1828 MP*2 MP*2
1385982780 279 753 MP*1 MP
1385982780 27 295 2BIO2 2BIO2
1385982780 28 226 2BIO1 2BIO2
1385982780 285 1237 PC MP*2
1385982780 61 160 2BIO2 2BIO2
1385982780 45 545 PC 2BIO3
1385982780 311 545 PC 2BIO3
1385982780 38 634 MP MP
1385982780 295 763 2BIO2 2BIO2
1385982780 45 202 PC 2BIO3
1385982780 47 241 PSI* PSI*
1385982780 857 945 2BIO1 2BIO1
1385982780 63 179 2BIO3 2BIO3
1385982780 227 440 PSI* PSI*
1385982780 443 637 2BIO1 2BIO1
1385982780 1216 1512 MP*2 MP*2
1385982780 372 544 2BIO2 2BIO2
1385982780 327 544 2BIO2 2BIO2
1385982780 196 364 2BIO3 2BIO3
1385982780 117 196 2BIO3 2BIO3
1385982780 327 372 2BIO2 2BIO2
1385982780 209 843 PC* PC*
1385982780 222 843 PC* PC*
1385982780 333 622 PSI* PSI*
1385982780 1359 1383 MP*2 MP*2
1385982780 605 1238 MP MP*2
1385982780 487 984 2BIO1 2BIO1
1385982780 106 1512 2BIO3 MP*2
1385982780 124 487 2BIO1 2BIO1
1385982780 117 364 2BIO3 2BIO3
1385982780 170 894 2BIO3 2BIO3
1385982800 185 258 PC* PC*
1385982800 3 407 2BIO2 2BIO2
1385982800 390 938 PC* PC*
1385982800 243 687 MP MP
1385982800 279 753 MP*1 MP
1385982800 1512 1805 MP*2 MP*2
1385982800 1216 1805 MP*2 MP*2
1385982800 14 190 PC* PC*
1385982800 372 429 2BIO2 2BIO2
1385982800 327 429 2BIO2 2BIO2
1385982800 170 272 2BIO3 2BIO3
1385982800 387 1332 MP*1 MP*2
1385982800 147 407 2BIO2 2BIO2
1385982800 28 226 2BIO1 2BIO2
1385982800 28 147 2BIO1 2BIO2
1385982800 61 160 2BIO2 2BIO2
1385982800 45 545 PC 2BIO3
1385982800 311 545 PC 2BIO3
1385982800 38 634 MP MP
1385982800 170 894 2BIO3 2BIO3
1385982800 45 202 PC 2BIO3
1385982800 46 504 2BIO2 2BIO2
1385982800 857 945 2BIO1 2BIO1
1385982800 63 179 2BIO3 2BIO3
1385982800 1216 1512 MP*2 MP*2
1385982800 372 544 2BIO2 2BIO2
1385982800 267 621 PC* PC*
1385982800 196 364 2BIO3 2BIO3
1385982800 117 196 2BIO3 2BIO3
1385982800 327 372 2BIO2 2BIO2
1385982800 209 843 PC* PC*
1385982800 210 1359 PC MP*2
1385982800 1359 1383 MP*2 MP*2
1385982800 343 867 PC* PC*
1385982800 487 984 2BIO1 2BIO1
1385982800 605 753 MP MP
1385982800 106 1512 2BIO3 MP*2
1385982820 185 258 PC* PC*
1385982820 3 407 2BIO2 2BIO2
1385982820 390 938 PC* PC*
1385982820 89 492 PC PC
1385982820 222 267 PC* PC*
1385982820 1512 1805 MP*2 MP*2
1385982820 1216 1805 MP*2 MP*2
1385982820 14 923 PC* PC*
1385982820 14 190 PC* PC*
1385982820 45 545 PC 2BIO3
1385982820 45 202 PC 2BIO3
1385982820 45 453 PC PC
1385982820 45 311 PC PC
1385982820 170 272 2BIO3 2BIO3
1385982820 621 786 PC* PC*
1385982820 28 147 2BIO1 2BIO2
1385982820 147 407 2BIO2 2BIO2
1385982820 254 382 PC* PC*
1385982820 222 254 PC* PC*
1385982820 190 923 PC* PC*
1385982820 28 226 2BIO1 2BIO2
1385982820 387 1332 MP*1 MP*2
1385982820 615 977 PSI* PSI*
1385982820 90 615 PSI* PSI*
1385982820 372 544 2BIO2 2BIO2
1385982820 327 544 2BIO2 2BIO2
1385982820 311 545 PC 2BIO3
1385982820 72 674 2BIO1 2BIO1
1385982820 269 603 PC* PC*
1385982820 38 634 MP MP
1385982820 227 440 PSI* PSI*
1385982820 372 429 2BIO2 2BIO2
1385982820 327 372 2BIO2 2BIO2
1385982820 170 894 2BIO3 2BIO3
1385982820 894 939 2BIO3 2BIO3
1385982820 327 429 2BIO2 2BIO2
1385982820 243 687 MP MP
1385982820 116 176 PC* PC*
1385982820 857 945 2BIO1 2BIO1
1385982820 638 694 MP*1 MP
1385982820 117 364 2BIO3 2BIO3
1385982820 117 196 2BIO3 2BIO3
1385982820 1216 1512 MP*2 MP*2
1385982820 1359 1383 MP*2 MP*2
1385982820 196 364 2BIO3 2BIO3
1385982820 333 622 PSI* PSI*
1385982820 210 958 PC MP*1
1385982820 103 210 MP*1 PC
1385982820 339 884 2BIO2 2BIO2
1385982820 487 984 2BIO1 2BIO1
1385982820 343 867 PC* PC*
1385982820 335 765 PC* PC*
1385982820 122 871 2BIO3 2BIO3
1385982840 257 268 2BIO2 2BIO2
1385982840 185 258 PC* PC*
1385982840 214 258 PC* PC*
1385982840 387 1332 MP*1 MP*2
1385982840 4 491 PSI* PSI*
1385982840 390 938 PC* PC*
1385982840 638 694 MP*1 MP
1385982840 279 753 MP*1 MP
1385982840 1512 1805 MP*2 MP*2
1385982840 1216 1805 MP*2 MP*2
1385982840 14 190 PC* PC*
1385982840 210 1423 PC MP*2
1385982840 170 272 2BIO3 2BIO3
1385982840 272 939 2BIO3 2BIO3
1385982840 786 923 PC* PC*
1385982840 276 786 PC* PC*
1385982840 28 147 2BIO1 2BIO2
1385982840 147 407 2BIO2 2BIO2
1385982840 276 621 PC* PC*
1385982840 269 276 PC* PC*
1385982840 27 1518 2BIO2 MP*2
1385982840 28 226 2BIO1 2BIO2
1385982840 372 544 2BIO2 2BIO2
1385982840 429 544 2BIO2 2BIO2
1385982840 311 545 PC 2BIO3
1385982840 45 545 PC 2BIO3
1385982840 453 545 PC 2BIO3
1385982840 72 674 2BIO1 2BIO1
1385982840 269 923 PC* PC*
1385982840 1518 1828 MP*2 MP*2
1385982840 38 634 MP MP
1385982840 487 984 2BIO1 2BIO1
1385982840 372 429 2BIO2 2BIO2
1385982840 327 372 2BIO2 2BIO2
1385982840 170 939 2BIO3 2BIO3
1385982840 327 429 2BIO2 2BIO2
1385982840 46 504 2BIO2 2BIO2
1385982840 243 687 MP MP
1385982840 181 765 PC* PC*
1385982840 227 440 PSI* PSI*
1385982840 72 954 2BIO1 2BIO1
1385982840 1216 1512 MP*2 MP*2
1385982840 222 267 PC* PC*
1385982840 267 382 PC* PC*
1385982840 196 364 2BIO3 2BIO3
1385982840 117 196 2BIO3 2BIO3
1385982840 202 453 2BIO3 PC
1385982840 45 202 PC 2BIO3
1385982840 605 974 MP MP*1
1385982840 335 765 PC* PC*
1385982840 122 339 2BIO3 2BIO2
1385982840 339 884 2BIO2 2BIO2
1385982840 1359 1383 MP*2 MP*2
1385982840 124 486 2BIO1 2BIO1
1385982840 122 871 2BIO3 2BIO3
1385982840 106 1512 2BIO3 MP*2
1385982840 117 364 2BIO3 2BIO3
1385982840 122 884 2BIO3 2BIO2
1385982860 257 268 2BIO2 2BIO2
1385982860 3 407 2BIO2 2BIO2
1385982860 390 938 PC* PC*
1385982860 390 923 PC* PC*
1385982860 443 650 2BIO1 2BIO1
1385982860 267 923 PC* PC*
1385982860 254 267 PC* PC*
1385982860 280 1805 MP*1 MP*2
1385982860 1216 1805 MP*2 MP*2
1385982860 14 254 PC* PC*
1385982860 14 190 PC* PC*
1385982860 210 1423 PC MP*2
1385982860 797 1423 PSI* MP*2
1385982860 170 272 2BIO3 2BIO3
1385982860 276 786 PC* PC*
1385982860 28 147 2BIO1 2BIO2
1385982860 147 407 2BIO2 2BIO2
1385982860 276 621 PC* PC*
1385982860 85 254 PC* PC*
1385982860 280 1216 MP*1 MP*2
1385982860 280 1512 MP*1 MP*2
1385982860 106 280 2BIO3 MP*1
1385982860 28 226 2BIO1 2BIO2
1385982860 210 797 PC PSI*
1385982860 797 958 PSI* MP*1
1385982860 372 544 2BIO2 2BIO2
1385982860 429 544 2BIO2 2BIO2
1385982860 327 544 2BIO2 2BIO2
1385982860 45 545 PC 2BIO3
1385982860 311 545 PC 2BIO3
1385982860 72 674 2BIO1 2BIO1
1385982860 674 984 2BIO1 2BIO1
1385982860 38 634 MP MP
1385982860 279 753 MP*1 MP
1385982860 372 429 2BIO2 2BIO2
1385982860 327 372 2BIO2 2BIO2
1385982860 45 202 PC 2BIO3
1385982860 45 311 PC PC
1385982860 243 687 MP MP
1385982860 945 954 2BIO1 2BIO1
1385982860 274 1204 MP*1 MP*2
1385982860 181 335 PC* PC*
1385982860 638 694 MP*1 MP
1385982860 227 440 PSI* PSI*
1385982860 185 938 PC* PC*
1385982860 72 954 2BIO1 2BIO1
1385982860 443 857 2BIO1 2BIO1
1385982860 117 196 2BIO3 2BIO3
1385982860 117 364 2BIO3 2BIO3
1385982860 1216 1512 MP*2 MP*2
1385982860 196 364 2BIO3 2BIO3
1385982860 241 325 PSI* PSI*
1385982860 605 974 MP MP*1
1385982860 335 765 PC* PC*
1385982860 209 941 PC* PC*
1385982860 122 339 2BIO3 2BIO2
1385982860 285 1359 PC MP*2
1385982860 1359 1383 MP*2 MP*2
1385982860 269 356 PC* PC*
1385982860 106 1512 2BIO3 MP*2
1385982860 89 285 PC PC
1385982880 257 268 2BIO2 2BIO2
1385982880 258 744 PC* PC*
1385982880 258 356 PC* PC*
1385982880 190 258 PC* PC*
1385982880 390 744 PC* PC*
1385982880 185 390 PC* PC*
1385982880 390 923 PC* PC*
1385982880 279 1543 MP*1 MP*2
1385982880 196 364 2BIO3 2BIO3
1385982880 117 364 2BIO3 2BIO3
1385982880 279 753 MP*1 MP
1385982880 1512 1805 MP*2 MP*2
[truncated: 186,508 more rows]
