# Supplementary material for: Contact Patterns in a High School: A Comparison between Data Collected Using Wearable Sensors, Contact Diaries and Friendship Surveys
Source: PLoS One. 2015 Sep 1;10(9):e0136497. doi: 10.1371/journal.pone.0136497 (PMC4556655; doi:10.1371/journal.pone.0136497)
Supplement: S2 Dataset — Each line has the form “i j w”, meaning that student i reported contacts with student j of aggregate durations of (i) at most 5 min if w = 1, (ii) between 5 and 15 min if w = 2, (iii) between 15 min and 1 h if w = 3, (iv) more than 1 h if w = 4. (CSV) [file pone.0136497.s003.csv]

3 28 2
3 106 1
3 147 4
3 177 1
3 295 4
3 407 2
15 21 4
15 48 4
15 200 4
15 211 3
15 242 3
15 480 3
15 771 3
15 791 3
15 826 4
15 845 4
20 634 4
21 15 2
21 200 3
21 826 3
28 295 4
28 327 4
28 407 4
28 441 4
28 478 4
45 48 4
45 79 4
45 134 1
45 232 1
45 601 2
48 45 4
48 79 3
48 488 2
62 650 3
65 681 4
65 809 4
79 45 4
79 601 2
87 134 4
87 211 4
87 242 4
87 388 4
87 488 4
87 496 1
87 826 4
89 120 4
89 232 4
89 285 4
89 488 4
101 119 2
101 240 2
101 364 2
101 425 4
106 272 4
106 587 3
106 1214 2
119 101 1
119 122 4
119 240 2
119 425 3
120 89 3
120 232 3
120 488 3
122 119 4
124 471 1
124 475 2
124 681 1
124 970 1
134 87 1
134 388 4
134 496 2
145 62 2
145 122 3
145 400 1
145 428 1
145 489 4
145 650 2
145 945 1
147 3 4
147 28 2
147 106 1
147 407 2
151 156 4
151 502 2
151 694 4
151 753 4
151 866 4
151 1359 1
156 454 1
156 694 1
159 201 4
159 454 4
159 640 4
159 642 4
165 268 4
165 498 3
170 272 4
170 494 1
170 778 2
173 295 4
173 429 4
173 441 4
177 400 4
177 407 3
177 809 2
177 857 3
177 945 4
200 15 4
200 21 4
200 448 3
200 601 4
200 751 4
200 826 4
201 245 4
201 582 2
210 89 4
210 120 2
210 200 4
210 232 4
210 285 2
210 468 3
210 751 4
210 845 3
211 242 4
211 468 4
211 488 4
211 845 4
232 89 4
232 120 3
232 285 3
232 488 3
240 101 3
240 425 3
242 87 4
242 211 4
242 388 4
242 468 4
242 480 4
242 791 4
245 201 4
245 502 2
245 691 4
245 869 4
245 1237 3
245 1423 2
255 122 4
255 275 4
265 364 4
265 494 4
265 587 4
268 28 3
268 165 4
268 407 3
268 504 4
272 106 4
272 372 2
275 255 4
275 650 2
285 89 3
285 120 4
285 232 3
285 468 4
285 488 3
285 845 4
295 28 2
295 954 2
327 28 4
327 295 4
327 372 1
327 478 4
364 101 3
364 265 4
364 268 3
364 425 3
364 650 3
372 272 2
372 429 3
372 441 2
372 478 4
388 45 2
388 79 2
388 87 3
388 134 4
388 496 4
400 145 1
400 177 4
400 407 2
400 428 1
400 489 1
400 857 3
400 945 4
400 984 2
407 3 3
407 28 2
407 65 3
407 147 3
407 268 2
407 429 3
407 441 3
407 809 2
425 101 4
425 119 3
425 122 1
425 240 3
425 364 2
428 145 1
428 240 3
428 400 1
428 489 4
428 927 3
428 945 2
429 327 3
429 372 3
429 441 4
429 478 3
441 295 4
441 372 3
441 407 3
441 429 4
441 478 3
441 504 4
448 21 4
448 89 1
448 134 4
448 200 2
448 210 1
448 211 1
448 388 3
448 496 4
448 751 3
448 826 2
448 845 1
454 640 1
454 874 1
468 120 4
468 210 4
468 211 2
468 242 2
468 285 1
468 388 4
468 601 4
468 845 4
471 65 1
471 124 3
471 272 1
471 372 2
471 475 4
471 478 2
471 681 4
471 809 1
471 970 4
475 124 2
475 471 4
475 681 4
478 372 4
478 429 3
478 441 3
480 21 1
480 771 4
480 791 4
488 48 4
489 145 4
489 400 1
489 428 4
489 945 1
494 106 3
494 170 1
494 265 4
494 272 3
494 364 4
494 587 4
494 778 3
496 687 1
498 165 2
502 151 1
502 201 1
502 245 1
502 582 4
502 634 1
502 691 1
502 866 1
502 869 1
504 28 3
504 165 4
504 295 4
504 407 4
504 429 3
504 441 4
520 576 4
520 605 2
525 159 1
525 577 4
525 640 1
525 694 4
576 520 4
576 605 2
577 525 2
577 694 4
582 201 2
582 605 1
582 642 2
587 106 1
587 265 3
587 272 1
587 364 1
587 494 3
587 778 4
587 1805 1
601 388 4
605 201 1
605 520 3
605 576 3
605 582 1
605 642 2
605 687 3
634 691 4
634 869 4
634 1332 4
640 159 2
640 454 2
640 642 1
642 159 4
642 201 2
642 454 4
642 582 2
642 640 4
642 691 1
650 268 2
650 275 1
650 364 1
681 65 4
681 124 2
681 471 4
681 809 4
681 970 4
687 582 4
687 605 4
691 245 3
691 502 3
691 634 4
691 869 4
691 1332 4
694 156 1
694 525 4
694 577 4
725 927 2
753 151 4
753 577 1
753 866 4
771 15 3
771 21 3
771 200 3
771 480 4
771 791 4
771 826 3
778 106 1
778 364 1
778 587 3
778 1805 2
791 15 4
791 21 4
791 448 4
791 480 4
791 771 4
809 65 4
809 681 4
826 15 4
826 21 4
826 200 4
826 601 4
845 15 4
845 48 4
845 200 3
845 210 2
845 211 4
845 232 1
845 242 4
845 285 1
845 448 1
845 826 3
857 400 1
857 498 3
857 945 1
857 954 2
866 151 3
866 156 4
866 159 3
866 502 2
866 640 3
866 694 4
866 753 4
866 1359 3
866 1401 3
869 502 2
869 634 3
869 691 4
874 454 1
927 725 2
945 65 3
945 145 1
945 177 3
945 400 4
945 407 3
945 428 1
945 489 1
945 857 3
945 984 3
954 119 1
954 295 2
954 428 2
954 691 2
954 725 3
954 857 2
954 945 1
970 471 4
970 475 4
970 681 4
984 28 4
984 177 4
984 400 4
984 945 4
984 1332 2
1201 1214 4
1201 1295 4
1201 1342 4
1201 1594 3
1201 1828 3
1204 1342 4
1204 1359 4
1214 106 2
1214 1295 4
1228 1295 2
1228 1401 3
1228 1423 2
1228 1485 1
1237 245 3
1237 1260 4
1237 1401 1
1237 1423 3
1238 605 2
1238 687 2
1260 1237 4
1295 106 2
1295 1214 4
1295 1228 4
1295 1342 3
1295 1401 3
1295 1594 1
1295 1805 4
1295 1828 1
1332 634 4
1332 691 4
1332 869 4
1342 1201 4
1342 1204 4
1342 1214 4
1342 1805 4
1345 1228 2
1345 1237 4
1345 1295 2
1345 1332 4
1345 1401 4
1345 1594 4
1345 1805 2
1345 1828 2
1359 1204 4
1359 1401 2
1359 1423 1
1401 1237 1
1401 1295 4
1401 1332 4
1401 1359 1
1401 1412 4
1412 1201 2
1412 1214 2
1412 1228 1
1412 1295 2
1412 1332 1
1412 1401 3
1412 1423 4
1412 1828 2
1423 1228 3
1423 1412 4
1423 1485 4
1485 1423 4
1594 1201 3
1594 1214 2
1594 1295 1
1594 1332 1
1594 1345 4
1594 1423 1
1594 1828 4
1805 106 1
1805 1214 1
1805 1295 4
1828 1201 4
1828 1214 1
1828 1237 1
1828 1295 1
1828 1412 1
1828 1423 2
1828 1594 4
