# Supplementary material for: Contact Patterns in a High School: A Comparison between Data Collected Using Wearable Sensors, Contact Diaries and Friendship Surveys
Source: PLoS One. 2015 Sep 1;10(9):e0136497. doi: 10.1371/journal.pone.0136497 (PMC4556655; doi:10.1371/journal.pone.0136497)
Supplement: S3 Dataset — Each line has the form “i j”, meaning that student i reported a friendship with student j. (CSV) [file pone.0136497.s004.csv]

1 55
1 205
1 272
1 494
1 779
1 894
3 1
3 28
3 147
3 272
3 407
3 674
3 884
27 63
27 173
28 202
28 327
28 353
28 407
28 429
28 441
28 492
28 545
32 440
32 624
32 797
32 920
34 151
34 277
34 502
34 866
45 48
45 79
45 335
45 496
45 601
45 674
45 765
46 117
46 196
46 257
46 268
48 45
48 79
48 496
55 1
55 170
55 205
55 252
55 272
55 779
55 883
55 894
61 797
63 27
63 125
63 173
70 101
70 132
70 240
70 425
70 447
72 407
72 674
72 857
79 45
79 48
79 335
79 496
79 601
79 674
79 765
80 120
80 285
80 468
80 601
85 190
85 213
85 214
85 335
85 603
85 605
85 765
92 468
92 845
101 70
101 119
101 122
101 132
101 240
101 343
101 364
101 425
101 447
117 1
117 46
117 196
117 205
117 252
117 257
117 265
117 268
117 272
117 364
117 407
117 465
117 494
117 587
117 883
117 894
119 101
119 122
119 132
119 240
119 425
119 447
120 80
120 285
120 488
122 101
122 119
122 255
122 425
122 447
124 471
124 970
125 92
125 248
125 325
125 468
125 491
125 622
125 624
125 797
125 960
132 70
132 101
132 119
132 122
132 240
132 425
132 447
134 388
134 492
134 496
147 1
147 3
147 28
147 72
147 184
147 272
147 353
147 407
147 674
147 884
151 34
151 38
151 201
151 277
151 452
151 502
151 634
151 642
151 691
151 694
151 753
151 866
151 869
156 694
159 38
159 642
165 498
170 1
170 55
170 205
170 779
170 883
170 894
173 27
173 63
173 1332
184 327
184 429
184 441
190 85
190 213
190 214
190 272
196 46
196 117
196 252
196 268
196 364
200 480
200 845
201 34
201 38
201 245
201 502
201 642
201 691
201 753
201 869
202 28
202 170
202 407
202 545
202 883
205 1
205 55
205 117
205 170
205 265
205 272
205 494
205 587
205 691
205 779
205 883
205 894
211 242
211 468
211 845
213 190
213 214
214 190
214 213
214 603
219 605
222 248
222 343
222 867
232 492
232 798
240 70
240 101
240 119
240 132
240 327
240 425
240 447
242 211
242 468
242 845
245 325
245 440
245 634
245 691
245 753
245 869
245 959
248 222
248 564
248 694
252 55
252 117
252 196
252 265
252 272
252 364
252 779
255 275
257 46
257 268
257 364
265 117
265 170
265 196
265 205
265 252
265 494
265 587
265 883
265 894
268 46
268 117
268 196
268 257
268 364
272 1
272 55
272 170
272 190
272 205
272 214
272 441
272 494
272 587
272 779
272 883
275 255
275 312
275 612
277 34
277 151
277 502
277 634
277 691
277 866
285 80
285 120
285 232
285 488
285 492
312 275
312 612
325 125
325 245
325 622
325 624
325 769
325 797
325 959
327 27
327 28
327 119
327 184
327 353
327 407
327 429
327 441
335 45
335 79
335 765
343 101
343 222
343 867
353 28
353 46
353 122
353 407
353 425
364 117
364 196
364 252
364 257
364 268
366 974
388 45
388 79
388 134
388 335
388 492
388 496
388 603
388 765
407 3
407 28
407 72
407 147
407 184
407 202
407 327
407 353
407 429
407 441
407 545
407 674
407 884
425 70
425 101
425 119
425 122
425 132
425 240
425 343
425 353
425 441
425 447
429 28
429 119
429 184
429 327
429 353
429 407
429 441
440 32
440 245
440 605
440 797
440 920
441 28
441 184
441 272
441 327
441 407
441 429
441 447
447 70
447 101
447 119
447 122
447 132
447 240
447 425
447 441
452 85
452 634
452 691
452 869
452 1332
465 486
465 531
465 857
468 80
468 92
468 125
468 211
468 242
468 601
468 845
471 124
471 970
480 200
480 771
486 465
486 531
488 48
488 120
488 285
491 219
491 520
491 576
491 605
492 28
492 120
492 134
492 232
492 285
492 388
492 447
492 488
492 496
494 1
494 117
494 205
494 265
494 272
494 587
494 883
494 894
496 45
496 48
496 79
496 85
496 134
496 388
496 492
496 603
498 165
498 857
502 151
502 277
502 691
502 866
502 869
520 219
520 491
520 576
520 605
531 465
531 486
531 691
545 28
545 202
545 407
564 577
564 694
576 219
576 491
576 520
576 605
577 564
577 694
587 117
587 265
587 272
587 494
587 883
601 45
601 79
601 80
601 134
601 200
601 388
601 603
603 85
603 214
603 335
603 388
603 496
603 765
605 85
605 201
605 219
605 520
605 576
612 275
612 312
622 125
622 452
622 624
622 769
622 797
622 798
622 959
622 960
624 125
624 245
624 325
624 452
624 491
624 622
624 769
624 797
624 798
624 960
634 691
634 869
634 1332
642 151
642 201
642 452
642 634
642 691
642 866
642 869
674 3
674 45
674 72
674 79
674 147
674 407
691 205
691 245
691 452
691 502
691 531
691 634
691 642
691 869
691 883
691 1332
694 564
694 577
753 201
753 245
765 45
765 79
765 335
769 125
769 245
769 325
769 452
769 622
769 624
769 797
769 959
769 960
771 200
771 480
779 1
779 48
779 55
779 170
779 205
779 252
779 272
779 883
779 894
797 125
797 325
797 622
797 624
797 959
798 605
798 960
845 80
845 92
845 200
845 211
845 242
845 468
857 55
857 72
857 465
857 498
857 779
866 34
866 151
866 452
866 502
866 634
866 642
866 691
866 753
866 869
867 222
867 343
869 245
869 634
869 691
869 1332
883 1
883 55
883 117
883 170
883 205
883 252
883 265
883 272
883 494
883 587
883 779
883 894
883 1401
884 3
884 272
894 1
894 55
894 117
894 170
894 205
894 265
894 272
894 494
894 587
894 779
894 883
920 32
920 440
920 797
959 245
959 325
959 622
959 624
959 769
959 797
960 622
960 798
970 124
970 471
974 366
974 1485
1228 642
1228 1401
1228 1519
1332 452
1332 634
1332 691
1332 869
1332 1401
1332 1519
1401 642
1401 1228
1401 1332
1401 1519
1485 974
1519 642
1519 1228
1519 1332
1519 1401
1519 1594
1519 1828
1594 1519
1594 1828
1828 1519
1828 1594
